# Supplementary material for: DNA Methylation Signatures of Systemic Inflammation Are Associated With Brain Volume, Cognitive Trajectories, and Long‐Term Dementia Risk
Source: Aging Cell. 2025 Nov 22;24(12):e70281. doi: 10.1111/acel.70281 (PMC12686581; doi:10.1111/acel.70281)
Supplement: Supplementary file 1 — Data S1: acel70281‐sup‐0001‐DataS1.xlsx. [file ACEL-24-e70281-s001.xlsx]

## Sheet: Table of Contents
Supplementary Tables
Supplementary Table 1. Demographics and baseline characteristics for Generation Scotland and ARIC cohorts.
Supplementary Table 2. Confirmatory factor analysis factor loadings for memory, executive function, visuospatial processing and cognition.
Supplementary Table 3. DNAmlogCRP correlations with the entire plasma proteome in BLSA individuals with concurrent measurements (n = 186).
Supplementary Table 4. DNAm GDF15 correlations with the entire plasma proteome in BLSA individuals with concurrent measurements (n = 186).
Supplementary Table 5. DNAmlog CRP enrichment results corresponding to rho > 0.25 and rho > 0.30
Supplementary Table 6. DNAm GDF15 enrichment results corresponding to rho > 0.25 and rho > 0.30
Supplementary Table 7. DNAm and Plasma Regression Coefficients for Secondary Brain Volume Outcomes
Supplementary Table 8. Results from the sex-stratified conditional latent growth models predicting primary brain volume and cognitive trajectories.
Supplementary Table 9. Sensitivity analyses for cell proportion estimates and limited epigenetic samples.
Supplementary Table 10. DNAm/Plasma CRP and GDF15 and ADRD Biomarkers
Supplementary Table 11. CoxPH results (DNAm vs Plasma CRP/GDF15) for Generation Scotland and ARIC cohorts.
Supplementary Table 12. CoxME results (DNAm vs Plasma CRP/GDF15) for Generation Scotland cohort.
Supplementary Figures
Supplementary Figure 1. Flowchart for participant selection and study design.
Supplementary Figure 2. Estimated trajectories for sex-stratified conditional latent growth models for primary outcomes.

## Sheet: ST.1
Cohort	Baltimore Longitudinal Study on Aging				Generation Scotland		ARIC
Measure	DNAm CRP and GDF15	Plasma CRP and GDF15	DNAm CRP and GDF15	Plasma CRP and GDF15	CRP (measured & DNAm)	GDF15 (measured & DNAm)	CRP and GDF15
Outcome	Imaging	Imaging	Cognition	Cognition	Dementia	Dementia	Dementia
Total n	430	1076	680	1100	7641	7690	2606
n Notes	*SPARE=AD and SPARE-BA analyses include n = 429 due to missingness	*SPARE=AD and SPARE-BA analyses include n = 1059 due to missingness	*Memoy (n= 679) and visuospatial processing (n=671) had some missing data	*Executive function (n=1098), memory (n= 1097) and visuospatial processing (n=1092) had some missing data
Demographic variables
Age, mean (SD)	69.8 (12.1)	66.4 (14.9)	73.1 (9.5)	74.3 (8.7)	60.5(7.2)	60.5(7.2)	57.0 (5.7)
Men, No. (%)	45.9	46.1	51.3	47.9	3,205(41.9)	3,231(42)	991 (38)
Education, No. (%)
College/University degree					1,964(25.7)	1,968(25.6)
Other professional or technical qualification					1,881(24.6)	1,891(24.6)
NVQ/HND/HNC or equivalent					436(5.7)	437(5.7)
Higher Grade					578(7.6)	584(7.6)
Standard Grade/O Level/GCSE					837(11)	851(11.1)
CSEs or equivalent					24(0.3)	24(0.3)
School leavers certificate					641(8.4)	640(8.3)
Other					301(3.9)	306(4)
No Qualification					979(12.8)	989(12.9)
Education, years	16.8 (2.3)	17.1 (3.2)	16.9 (3.3)	16.8 (3.3)
Physiological and lab variables, mean (SD)
Body mass index, kg/m2					27.4(4.9)	27.4(4.9)	28.9 (5.9)
Cholesterol							5.4 (1.0)
Cardiovascular risk factors, No. (%)
Hypertension					1,744(22.8)	1,765(23)	1216 (46.7)
Diabetes mellitus					361(4.7)	368(4.8)	560 (21.5)
Cigarette smoking, current					950(12.4)	961(12.5)	611 (23.4)
Cigarette smoking, ex-smoker					2,871(37.6)	3,830(49.8)
Cigarette smoking, never					3,820(50)	2,899(37.7)
APOE
0 ε4 alleles, n	307	704	492	766
1+ ε4 alleles, n	124	264	189	292
% cognitively unimpaired at first visit	94.4	96.8	93	92.6
% cognitively unimpaired across all measured visits	88.9	92.6	78.9	78.5
Mean time between predictor and first outcome visit, years [SD]	3.31 [3.0]	0.36 [1.51]	1.38 [3.4]	0.59 [2.1]
Mean time between predictor and last outcome visit, years [SD]	7.46 [3.9]	3.80 [3.6]	8.05 [5.6]	6.84 [4.5]
Maximum time between predictor and first outcome visit, years	13.56	14.96	19.72	16.4
Maximum time between predictor and last outcome visit, years	16.38	21.42	20.21	22.5

## Sheet: ST2
	Memory/Semantic Retrieval	Executive Function/Attention	Visuospatial Processing	General Cognition
California verbal learning delayed	0.702			0.598
California verbal learning immediate	0.703			0.601
Boston naming	0.515			0.514
Letter fluency	0.54			0.518
Category fluency	0.782			0.662
Digits forwards		0.42		0.431
Digits backwards		0.537		0.56
Digit symbol substitution		0.729		0.737
Trails A		0.678		0.697
Trails B		0.743		0.744
Similarities		0.582		0.637
Card rotations			0.671	0.638
Clock drawing 3:25			0.522	0.497
Clock drawing 11:10			0.556	0.532
Clock drawing copy			0.506	0.489
Benton # errors			0.683	0.646

## Sheet: ST3
SeqID	SomaSeqID	Full Name	Entrez Gene Name	rho	pval	log10
X10000.28	10000-28	Beta-crystallin B2	CRYBB2	-0.00965924	0.895894	0.0477432
X10001.7	10001-7	RAF proto-oncogene serine/threonine-protein kinase	RAF1	0.0331122	0.653671	0.184641
X10003.15	10003-15	Zinc finger protein 41	ZNF41	-0.191811	0.00872309	2.05933
X10006.25	10006-25	ETS domain-containing protein Elk-1	ELK1	0.258821	0.000361058	3.44242
X10008.43	10008-43	Guanylyl cyclase-activating protein 1	GUCA1A	-0.134396	0.06742	1.17121
X10010.10	10010-10	Beclin-1	BECN1	-0.0358537	0.627082	0.202676
X10011.65	10011-65	Inositol polyphosphate 5-phosphatase OCRL-1	OCRL	-0.152398	0.037841	1.42204
X10012.5	10012-5	SAM pointed domain-containing Ets transcription factor	SPDEF	-0.113385	0.123338	0.908902
X10014.31	10014-31	Zinc finger protein SNAI2	SNAI2	-0.131075	0.0745409	1.12761
X10015.119	10015-119	Voltage-gated potassium channel subunit beta-2	KCNAB2	0.110609	0.132852	0.876634
X10022.207	10022-207	DNA polymerase eta	POLH	-0.034841	0.63685	0.195963
X10023.32	10023-32	Vitamin D3 receptor	VDR	-0.037918	0.60737	0.216547
X10024.44	10024-44	4-hydroxy-2-oxoglutarate aldolase, mitochondrial	HOGA1	-0.00104341	0.988723	0.00492543
X10025.1	10025-1	Dihydrolipoyl dehydrogenase, mitochondrial	DLD	-0.282111	9.57615e-05	4.01881
X10030.8	10030-8	Adenine DNA glycosylase	MUTYH	-0.0946781	0.198645	0.701923
X10035.6	10035-6	Dual specificity protein phosphatase 4	DUSP4	-0.1468	0.0455613	1.3414
X10036.201	10036-201	Zinc fingers and homeoboxes protein 3	ZHX3	0.109181	0.137959	0.860251
X10037.98	10037-98	Sialic acid-binding Ig-like lectin 12:Ig-like V-type 2 domain, Isoform long	SIGLEC12	-0.0935442	0.204099	0.690159
X10039.32	10039-32	Purine nucleoside phosphorylase	PNP	0.0145024	0.844248	0.0735301
X10040.63	10040-63	Tumor protein 63	TP63	-0.0382155	0.604552	0.218566
X10041.3	10041-3	Hepatocyte nuclear factor 4-alpha	HNF4A	0.141401	0.054212	1.2659
X10042.8	10042-8	Serine/threonine-protein kinase Sgk3	SGK3	0.0325583	0.659097	0.18105
X10043.31	10043-31	Bromodomain-containing protein 4	BRD4	-0.0179375	0.808001	0.092588
X10044.12	10044-12	Protein Wnt-10a	WNT10A	0.0352214	0.633173	0.198478
X10045.47	10045-47	Cullin-3	CUL3	0.0489545	0.50698	0.295009
X10046.55	10046-55	Baculoviral IAP repeat-containing protein 2	BIRC2	-0.00291577	0.968494	0.0139033
X10047.12	10047-12	Neutrophil cytosol factor 2	NCF2	0.0496651	0.500826	0.300313
X10048.7	10048-7	Core-binding factor subunit beta	CBFB	0.245192	0.000743351	3.12881
X10049.112	10049-112	Telomeric repeat-binding factor 1	TERF1	-0.014383	0.845513	0.0728796
X10053.5	10053-5	Integrin-linked protein kinase	ILK	0.119112	0.105385	0.977221
X10054.3	10054-3	Gigaxonin	GAN	0.0143	0.846394	0.0724275
X10056.5	10056-5	Forkhead box protein M1	FOXM1	0.12482	0.0896036	1.04767
X10058.1	10058-1	UV excision repair protein RAD23 homolog A	RAD23A	0.0998475	0.175115	0.756676
X10063.10	10063-10	E3 ubiquitin-protein ligase FANCL	FANCL	-0.0811072	0.271109	0.566856
X10064.12	10064-12	Putative hydrolase RBBP9	RBBP9	0.146942	0.0453508	1.34342
X10069.2	10069-2	Peptidyl-prolyl cis-trans isomerase NIMA-interacting 1	PIN1	-0.0983948	0.181509	0.741103
X10070.22	10070-22	1-phosphatidylinositol 4,5-bisphosphate phosphodiesterase gamma-2	PLCG2	0.11273	0.125533	0.901243
X10073.22	10073-22	Tyrosyl-DNA phosphodiesterase 1	TDP1	0.0724802	0.325545	0.48739
X10074.128	10074-128	Bromodomain-containing protein 2	BRD2	-0.128238	0.081098	1.09099
X10075.75	10075-75	Acyl-CoA-binding domain-containing protein 6	ACBD6	0.0778399	0.290949	0.536183
X10076.1	10076-1	AP-4 complex subunit mu-1	AP4M1	-0.0437309	0.5534	0.256961
X10078.5	10078-5	BAG family molecular chaperone regulator 3	BAG3	-0.230584	0.00154375	2.81142
X10080.9	10080-9	Translation initiation factor eIF-2B subunit alpha	EIF2B1	0.208972	0.00420369	2.37637
X10081.17	10081-17	DNA-binding protein SATB2	SATB2	-0.0861965	0.242074	0.616051
X10082.251	10082-251	Neurofilament light polypeptide	NEFL	0.262657	0.000292545	3.53381
X10085.25	10085-25	Steroidogenic acute regulatory protein, mitochondrial	STAR	0.186336	0.0108811	1.96333
X10086.39	10086-39	Cystathionine beta-synthase	CBS	0.156423	0.0330001	1.48149
X10087.10	10087-10	Alpha-crystallin A chain	CRYAA	-0.184151	0.0118657	1.92571
X10088.37	10088-37	Adenine phosphoribosyltransferase	APRT	0.0792199	0.282454	0.549052
X10089.7	10089-7	N-acetylserotonin O-methyltransferase-like protein	ASMTL	0.0432889	0.55742	0.253817
X10336.3	10336-3	E3 ubiquitin-protein ligase CHIP	STUB1	0.14827	0.0434173	1.36234
X10339.48	10339-48	Gamma-enolase	ENO2	0.269428	0.000200214	3.69851
X10342.55	10342-55	E3 SUMO-protein ligase PIAS4	PIAS4	0.0215694	0.77012	0.113442
X10344.334	10344-334	Interleukin-10 receptor subunit alpha	IL10RA	-0.128656	0.0801023	1.09635
X10346.5	10346-5	Signal transducer and activator of transcription 3	STAT3	0.120813	0.10047	0.997965
X10351.51	10351-51	Interferon regulatory factor 1	IRF1	-0.13209	0.0723034	1.14084
X10354.57	10354-57	Signal transducer and activator of transcription 3	STAT3	0.101132	0.1696	0.770573
X10356.21	10356-21	Transcription factor AP-1	JUN	0.0230306	0.755026	0.122038
X10361.25	10361-25	2'-5'-oligoadenylate synthase 1	OAS1	-0.138142	0.0600623	1.2214
X10362.35	10362-35	Myc proto-oncogene protein	MYC	0.0287558	0.696822	0.156878
X10363.13	10363-13	Mothers against decapentaplegic homolog 3	SMAD3	0.122256	0.096442	1.01573
X10364.6	10364-6	Mothers against decapentaplegic homolog 2	SMAD2	0.0567143	0.441961	0.354616
X10365.132	10365-132	Interleukin-23	IL12B | IL23A	0.129891	0.0772233	1.11225
X10366.11	10366-11	Platelet-derived growth factor receptor alpha	PDGFRA	-0.0459986	0.532996	0.273276
X10367.62	10367-62	Interleukin-12	IL12A | IL12B	-0.132358	0.0717203	1.14436
X10370.21	10370-21	Signal transducer and activator of transcription 1-alpha/beta	STAT1	0.18934	0.00964497	2.0157
X10372.18	10372-18	Signal transducer and activator of transcription 6	STAT6	0.0202649	0.783668	0.105868
X10382.1	10382-1	Angiopoietin-related protein 3	ANGPTL3	0.148225	0.0434813	1.3617
X10390.21	10390-21	E3 ubiquitin-protein ligase ZNRF3	ZNRF3	0.0881696	0.231424	0.635591
X10391.1	10391-1	Angiopoietin-related protein 3	ANGPTL3	0.363378	3.43712e-07	6.46381
X10396.6	10396-6	Induced myeloid leukemia cell differentiation protein Mcl-1	MCL1	0.261486	0.000312058	3.50576
X10398.110	10398-110	Ankyrin repeat domain-containing protein 1	ANKRD1	-0.130171	0.0765822	1.11587
X10418.36	10418-36	Syntaxin-12	STX12	0.235289	0.00122585	2.91156
X10419.1	10419-1	Scavenger receptor class A member 5	SCARA5	-0.0248675	0.736183	0.133015
X10420.30	10420-30	Fas apoptotic inhibitory molecule 1	FAIM	0.0149276	0.839742	0.0758542
X10424.31	10424-31	Neural proliferation differentiation and control protein 1	NPDC1	0.250626	0.000560007	3.25181
X10425.3	10425-3	Beta-1,4-galactosyltransferase 5	B4GALT5	0.0227154	0.758274	0.120174
X10426.21	10426-21	Golgi SNAP receptor complex member 2	GOSR2	-0.0401578	0.586299	0.231881
X10428.1	10428-1	Killer cell immunoglobulin-like receptor 2DS2	KIR2DS2	0.137496	0.0612822	1.21267
X10430.31	10430-31	4F2 cell-surface antigen heavy chain:Cytoplasmic domain	SLC3A2	-0.00906622	0.902253	0.0446716
X10432.3	10432-3	Uncharacterized protein KIAA1644	SHISAL1	-0.0372262	0.613946	0.21187
X10435.2	10435-2	N(4)-(beta-N-acetylglucosaminyl)-L-asparaginase	AGA	-0.023894	0.74615	0.127174
X10438.19	10438-19	Granulocyte-macrophage colony-stimulating factor receptor subunit alpha	CSF2RA	-0.0442811	0.548415	0.26089
X10439.57	10439-57	Alpha-amylase 2B	AMY2B	-0.249539	0.000592951	3.22698
X10440.26	10440-26	CXADR-like membrane protein:Extracellular domain	CLMP	0.21474	0.00324693	2.48853
X10442.1	10442-1	Transmembrane protein 190	TMEM190	0.0197577	0.788955	0.102948
X10445.20	10445-20	Apolipoprotein M	APOM	-0.228214	0.00173094	2.76172
X10447.18	10447-18	Polyadenylate-binding protein 3	PABPC3	0.220818	0.00245585	2.6098
X10449.31	10449-31	Protein shisa-2 homolog	SHISA2	-0.185674	0.0111716	1.95189
X10451.11	10451-11	Nucleobindin-1	NUCB1	0.135337	0.0655067	1.18371
X10453.7	10453-7	Carcinoembryonic antigen-related cell adhesion molecule 20	CEACAM20	-0.0597535	0.417849	0.378981
X10454.99	10454-99	DnaJ homolog subfamily C member 16	DNAJC16	0.0497545	0.500054	0.300983
X10455.196	10455-196	Interleukin-31	IL31	-0.0516745	0.483638	0.315479
X10457.3	10457-3	Interleukin-18 receptor accessory protein	IL18RAP	0.156852	0.032516	1.4879
X10460.1	10460-1	Chitotriosidase-1	CHIT1	0.222133	0.00230965	2.63645
X10462.14	10462-14	Insulin-like peptide INSL5	INSL5	0.208952	0.00420748	2.37598
X10463.23	10463-23	Intestinal-type alkaline phosphatase	ALPI	-0.101741	0.167036	0.77719
X10464.6	10464-6	Anthrax toxin receptor 1	ANTXR1	-0.255851	0.000424012	3.37262
X10472.53	10472-53	Tumor necrosis factor receptor superfamily member 14	TNFRSF14	-0.121603	0.0982472	1.00768
X10473.2	10473-2	Trefoil factor 2	TFF2	-0.0610036	0.408158	0.389172
X10479.18	10479-18	Stromelysin-2	MMP10	0.0560896	0.447014	0.349679
X10480.33	10480-33	CD59 glycoprotein	CD59	0.0123876	0.866731	0.0621154
X10490.3	10490-3	Dolichyl-diphosphooligosaccharide--protein glycosyltransferase subunit 1:Cytoplasmic domain	RPN1	0.19598	0.00734386	2.13408
X10496.11	10496-11	Calcium-activated chloride channel regulator 1	CLCA1	-0.00724046	0.921867	0.0353318
X10499.1	10499-1	Transmembrane protein 106A	TMEM106A	0.0409149	0.579253	0.237131
X10505.12	10505-12	E3 ubiquitin-protein ligase RNF43	RNF43	-0.147729	0.0441963	1.35461
X10506.53	10506-53	Membrane-associated progesterone receptor component 2	PGRMC2	-0.0316147	0.668384	0.174974
X10507.166	10507-166	Acrosomal protein SP-10	ACRV1	-0.0533185	0.469816	0.328073
X10510.62	10510-62	SLP adapter and CSK-interacting membrane protein	SCIMP	-0.111595	0.129411	0.888028
X10512.13	10512-13	Cytokine receptor common subunit beta:Extracellular domain	CSF2RB	-0.0501312	0.49681	0.30381
X10513.13	10513-13	Calsenilin	KCNIP3	-0.104178	0.157047	0.803969
X10514.5	10514-5	Prostaglandin-H2 D-isomerase	PTGDS	0.137819	0.0606707	1.21702
X10521.10	10521-10	Matrix-remodeling-associated protein 8:Extracellular domain	MXRA8	-0.167525	0.0222832	1.65202
X10527.22	10527-22	ATP-dependent RNA helicase A	DHX9	-0.0232674	0.752588	0.123443
X10528.2	10528-2	Dipeptidase 1	DPEP1	-0.149972	0.0410395	1.3868
X10530.8	10530-8	Proteasome subunit beta type-6	PSMB6	-0.0744234	0.312707	0.504863
X10531.18	10531-18	GTPase NRas	NRAS	-0.0107763	0.883935	0.0535797
X10534.40	10534-40	Poly [ADP-ribose] polymerase 1:BRCA1 C-terminal:BRCA1 C-terminus domian	PARP1	-0.0539338	0.464698	0.332829
X10535.25	10535-25	Cytochrome c oxidase subunit 6A2, mitochondrial	COX6A2	-0.00388738	0.958003	0.0186331
X10539.30	10539-30	CD99 antigen-like protein 2	CD99L2	-0.059866	0.416971	0.379894
X10546.2	10546-2	Thrombospondin-type laminin G domain and EAR repeat-containing protein	TSPEAR	-0.0983529	0.181696	0.740655
X10550.37	10550-37	Bone morphogenetic protein receptor type-1B	BMPR1B	-0.143678	0.0504106	1.29748
X10551.7	10551-7	Linker for activation of T-cells family member 1	LAT	0.0515374	0.484801	0.314437
X10552.88	10552-88	NKG2-F type II integral membrane protein	KLRC4	0.0415285	0.573573	0.241412
X10553.8	10553-8	Torsin-1A-interacting protein 2	TOR1AIP2	0.165244	0.0241992	1.6162
X10554.23	10554-23	Beta-galactosidase	GLB1	0.0721072	0.328047	0.484064
X10557.6	10557-6	Testis-expressed sequence 29 protein	TEX29	0.0655875	0.373776	0.427389
X10558.26	10558-26	Protocadherin-9	PCDH9	-0.121354	0.0989453	1.0046
X10560.1	10560-1	Integral membrane protein 2C:N-term	ITM2C	-0.0193978	0.792711	0.100885
X10561.5	10561-5	Peptidoglycan recognition protein 3	PGLYRP3	-0.0436339	0.554281	0.25627
X10562.42	10562-42	Neuropilin and tolloid-like protein 2	NETO2	0.18912	0.00973111	2.01184
X10563.13	10563-13	LysM and putative peptidoglycan-binding domain-containing protein 3	LYSMD3	0.0328325	0.656409	0.182825
X10565.19	10565-19	SLIT and NTRK-like protein 3	SLITRK3	-0.100653	0.171642	0.765376
X10569.28	10569-28	Microfibrillar-associated protein 2	MFAP2	0.226414	0.00188664	2.72431
X10571.14	10571-14	Alpha-1,3-mannosyl-glycoprotein 2-beta-N-acetylglucosaminyltransferase	MGAT1	0.0451949	0.540185	0.267458
X10572.65	10572-65	Cystatin-8	CST8	0.0503233	0.49516	0.305254
X10574.10	10574-10	Beta-2-microglobulin	B2M	0.161201	0.0279448	1.5537
X10575.31	10575-31	Poly(U)-binding-splicing factor PUF60	PUF60	0.144008	0.0498784	1.30209
X10576.7	10576-7	Plexin domain-containing protein 2:Extracellular domain	PLXDC2	-0.110256	0.134102	0.872564
X10580.14	10580-14	Surfactant-associated protein 2	SFTA2	-0.13371	0.0688426	1.16214
X10582.36	10582-36	Protein O-mannose kinase	POMK	-0.17053	0.0199592	1.69986
X10583.1	10583-1	Transmembrane protein 108	TMEM108	-0.0813179	0.269862	0.568858
X10584.7	10584-7	NADH dehydrogenase [ubiquinone] iron-sulfur protein 4, mitochondrial	NDUFS4	-0.068935	0.349828	0.456145
X10588.39	10588-39	Lactosylceramide alpha-2,3-sialyltransferase	ST3GAL5	0.022113	0.764494	0.116626
X10589.7	10589-7	Retinoic acid early transcript 1L protein	RAET1L	0.107132	0.145551	0.836986
X10600.24	10600-24	Calmegin	CLGN	-0.058292	0.429347	0.367192
X10603.1	10603-1	Histatin-3	HTN3	-0.108892	0.139011	0.856951
X10605.22	10605-22	Adipocyte plasma membrane-associated protein	APMAP	-0.056293	0.445366	0.351283
X10606.34	10606-34	Torsin-1A-interacting protein 1:Perinuclear domain	TOR1AIP1	0.0919031	0.212184	0.673288
X10608.9	10608-9	Histatin-1	HTN1	0.0753168	0.306917	0.512979
X10612.18	10612-18	Procollagen-lysine,2-oxoglutarate 5-dioxygenase 3	PLOD3	0.269335	0.000201276	3.69621
X10613.33	10613-33	Protein CASC4	GOLM2	0.0595098	0.419753	0.377006
X10615.18	10615-18	Myelin protein P0	MPZ	-0.142308	0.0526714	1.27843
X10616.67	10616-67	Podocalyxin-like protein 2	PODXL2	0.065914	0.371397	0.430162
X10618.190	10618-190	Low-density lipoprotein receptor-related protein 2	LRP2	-0.00681713	0.926422	0.0331912
X10620.21	10620-21	Beta-microseminoprotein	MSMB	0.0861331	0.242422	0.615427
X10621.26	10621-26	Protein Largen	PRR16	0.0856631	0.245011	0.610814
X10623.19	10623-19	Mucin-1:region 1	MUC1	-0.00257076	0.97222	0.0122355
X10624.45	10624-45	Serine protease inhibitor Kazal-type 13	SPINK13	0.0157164	0.831396	0.0801921
X10626.116	10626-116	Alpha-N-acetylgalactosaminide alpha-2,6-sialyltransferase 3	ST6GALNAC3	-0.105226	0.152893	0.815612
X10627.87	10627-87	Amyloid-like protein 2	APLP2	0.183727	0.0120658	1.91844
X10630.5	10630-5	Oxidoreductase HTATIP2	HTATIP2	0.0494375	0.502792	0.298611
X10631.9	10631-9	Membrane-associated progesterone receptor component 2	PGRMC2	-0.125363	0.0882073	1.0545
X10636.1	10636-1	Cell surface glycoprotein CD200 receptor 1:Isoform 4, Cytoplasmic Domain	CD200R1	0.095472	0.194889	0.710212
X10637.50	10637-50	UPF0577 protein KIAA1324:Extracellular domain	ELAPOR1	-0.283027	9.06697e-05	4.04254
X10638.1	10638-1	TERF1-interacting nuclear factor 2	TINF2	-0.10023	0.173461	0.760799
X10643.16	10643-16	Noelin-3:Isoform 2, C-term	OLFM3	-0.0679056	0.357087	0.447225
X10647.18	10647-18	Activating signal cointegrator 1 complex subunit 1	ASCC1	0.0166694	0.821339	0.0854776
X10663.42	10663-42	Insulin-induced gene 1 protein	INSIG1	-0.0915954	0.213725	0.670145
X10666.7	10666-7	N-acetylglucosamine-1-phosphotransferase subunit gamma	GNPTG	0.191655	0.00877913	2.05655
X10667.78	10667-78	Uncharacterized protein C1orf185	C1orf185	-0.023646	0.748696	0.125695
X10668.5	10668-5	Syntaxin-4	STX4	0.150013	0.0409836	1.38739
X10672.75	10672-75	Pulmonary surfactant-associated protein B	SFTPB	0.142087	0.0530435	1.27537
X10675.223	10675-223	Thioredoxin-related transmembrane protein 2	TMX2	-0.182388	0.0127167	1.89563
X10677.9	10677-9	NADH dehydrogenase [ubiquinone] 1 beta subcomplex subunit 4	NDUFB4	-0.157879	0.0313825	1.50331
X10693.43	10693-43	Killer cell lectin-like receptor subfamily G member 2:C-term	KLRG2	0.201188	0.00589522	2.2295
X10695.12	10695-12	Protein WFDC10B	WFDC10B	0.0224133	0.761392	0.118392
X10699.52	10699-52	Prolow-density lipoprotein receptor-related protein 1	LRP1	0.024639	0.738518	0.131639
X10700.10	10700-10	Immunoglobulin superfamily member 11:Cytoplasmic domain	IGSF11	0.0343169	0.64193	0.192512
X10702.1	10702-1	Collagen alpha-1(XXVIII) chain	COL28A1	0.340693	1.95283e-06	5.70933
X10703.203	10703-203	Sin3 histone deacetylase corepressor complex component SDS3	SUDS3	-0.0458718	0.534127	0.272355
X10704.91	10704-91	Lymphoid-restricted membrane protein	IRAG2	-0.130184	0.076553	1.11604
X10705.14	10705-14	Alpha-N-acetylgalactosaminide alpha-2,6-sialyltransferase 3	ST6GALNAC3	0.0413438	0.575279	0.240121
X10708.3	10708-3	Progonadoliberin-2	GNRH2	-0.127165	0.0836963	1.07729
X10710.23	10710-23	Zona pellucida-binding protein 2	ZPBP2	-0.0755703	0.305287	0.515291
X10713.151	10713-151	CMRF35-like molecule 7	CD300LB	-0.0712124	0.3341	0.476123
X10714.7	10714-7	Angiotensin-converting enzyme	ACE	-0.132437	0.071551	1.14538
X10716.35	10716-35	26S proteasome non-ATPase regulatory subunit 5	PSMD5	-0.19106	0.00899472	2.04601
X10721.76	10721-76	Internal Use Only: Heat shock 70 kDa protein 1A	HSPA1A	0.141276	0.0544273	1.26418
X10722.13	10722-13	Tyrosine-protein kinase SYK:Protein kinase domain	SYK	0.036193	0.623823	0.204939
X10731.10	10731-10	Heparan sulfate glucosamine 3-O-sulfotransferase 5	HS3ST5	0.0263221	0.721371	0.141841
X10737.96	10737-96	Leukocyte elastase inhibitor	SERPINB1	0.0788525	0.284699	0.545614
X10738.11	10738-11	Fibulin-5	FBLN5	0.0069253	0.925258	0.0337372
X10741.22	10741-22	Macrophage colony-stimulating factor 1	CSF1	0.239146	0.0010113	2.99512
X10743.13	10743-13	SLIT and NTRK-like protein 1	SLITRK1	-0.0360046	0.625631	0.203682
X10746.24	10746-24	Dickkopf-related protein 3	DKK3	-0.0736588	0.317718	0.497958
X10748.216	10748-216	Protocadherin beta-2	PCDHB2	-0.0980647	0.182985	0.737585
X10749.18	10749-18	Internal Use Only: Heat shock 70 kDa protein 1A	HSPA1A	0.138158	0.0600329	1.22161
X10752.8	10752-8	Chromodomain Y-like protein 2	CDYL2	-0.0243155	0.741829	0.129696
X10753.31	10753-31	Disintegrin and metalloproteinase domain-containing protein 7	ADAM7	-0.0461124	0.531983	0.274103
X10754.113	10754-113	Prokineticin-2	PROK2	0.204077	0.00520707	2.28341
X10756.34	10756-34	Urocortin-3	UCN3	0.238728	0.00103275	2.986
X10758.2	10758-2	Keratocan	KERA	0.014107	0.848442	0.0713778
X10760.107	10760-107	Glutamate receptor 4	GRIA4	0.0395964	0.591548	0.22801
X10761.5	10761-5	Transmembrane emp24 domain-containing protein 2	TMED2	0.150804	0.0399184	1.39883
X10762.2	10762-2	Killer cell lectin-like receptor subfamily G member 2:N-term	KLRG2	0.0154833	0.83386	0.0789067
X10767.52	10767-52	G-protein coupled receptor 64	ADGRG2	-0.0431118	0.559036	0.25256
X10772.21	10772-21	Chondroitin sulfate N-acetylgalactosaminyltransferase 2	CSGALNACT2	0.00257636	0.972159	0.0122625
X10780.10	10780-10	Ras-related protein Rab-3D	RAB3D	-0.0312156	0.672327	0.17242
X10781.19	10781-19	C-type lectin domain family 4 member G	CLEC4G	0.218121	0.0027823	2.5556
X10785.8	10785-8	Leucine-rich repeat-containing protein 52	LRRC52	-0.0500977	0.497099	0.303557
X10798.4	10798-4	CMRF35-like molecule 2	CD300E	-0.025205	0.732737	0.135052
X10800.15	10800-15	Serpin H1	SERPINH1	0.171189	0.0194786	1.71044
X10801.11	10801-11	Ephrin-A2	EFNA2	0.030617	0.678257	0.168605
X10803.22	10803-22	Internal Use Only: Heat shock 70 kDa protein 1A	HSPA1A	0.179574	0.014186	1.84814
X10809.14	10809-14	Killer cell lectin-like receptor subfamily B member 1	KLRB1	0.0797085	0.279487	0.553638
X10814.7	10814-7	T-cell surface glycoprotein CD1a	CD1A	-0.133869	0.0685114	1.16424
X10815.2	10815-2	Intracellular hyaluronan-binding protein 4	HABP4	0.146615	0.0458368	1.33879
X10816.150	10816-150	Paired immunoglobulin-like type 2 receptor alpha isoform FDF03-M14	PILRA	0.00127839	0.986183	0.00604229
X10817.26	10817-26	TOMM20-like protein 1	TOMM20L	-0.10646	0.148106	0.829426
X10818.36	10818-36	Sphingomyelin phosphodiesterase	SMPD1	-0.0510152	0.489242	0.310476
X10819.108	10819-108	Fibulin-1	FBLN1	0.0861704	0.242218	0.615794
X10825.12	10825-12	V-set and immunoglobulin domain-containing protein 10	VSIG10	-0.0893127	0.225407	0.647033
X10827.67	10827-67	Leucine-rich repeat and immunoglobulin-like domain-containing nogo receptor-interacting protein 3	LINGO3	-0.167836	0.0220319	1.65695
X10830.5	10830-5	EF-hand calcium-binding domain-containing protein 14:N-term	EFCAB14	0.0134375	0.855554	0.0677524
X10832.24	10832-24	Beta-1,4-galactosyltransferase 6	B4GALT6	-0.256704	0.00040496	3.39259
X10833.64	10833-64	Hedgehog-interacting protein	HHIP	-0.184262	0.0118139	1.92761
X10835.25	10835-25	Alpha-1,4-N-acetylglucosaminyltransferase	A4GNT	-0.0754286	0.306198	0.513998
X10842.7	10842-7	Beta-1,3-galactosyl-O-glycosyl-glycoprotein beta-1,6-N-acetylglucosaminyltransferase 4	GCNT4	-0.152795	0.0373391	1.42784
X10847.1	10847-1	Sialic acid-binding Ig-like lectin 15	SIGLEC15	0.0255127	0.7296	0.136915
X10848.137	10848-137	Butyrophilin-like protein 3	BTNL3	-0.183095	0.0123694	1.90765
X10851.77	10851-77	Interleukin-27 subunit beta	EBI3	0.122993	0.0944364	1.02486
X10852.114	10852-114	Heterogeneous nuclear ribonucleoprotein D-like	HNRNPDL	0.291259	5.50091e-05	4.25957
X10854.15	10854-15	Beta-1,3-galactosyl-O-glycosyl-glycoprotein beta-1,6-N-acetylglucosaminyltransferase 4	GCNT4	-0.218326	0.00275615	2.5597
X10855.55	10855-55	Plexin-B2	PLXNB2	-0.119151	0.10527	0.977696
X10866.60	10866-60	Serine/threonine-protein phosphatase 4 regulatory subunit 3A	PPP4R3A	0.207344	0.0045162	2.34523
X10870.32	10870-32	Spastin:Microtubule interacting and trafficking domain	SPAST	0.108704	0.1397	0.854804
X10876.300	10876-300	BRCA1-associated ATM activator 1	BRAT1	-0.070647	0.337962	0.471132
X10880.38	10880-38	Protein FAM163B	FAM163B	0.155254	0.034349	1.46409
X10882.12	10882-12	Desmocollin-1	DSC1	-0.0898032	0.222859	0.651969
X10885.36	10885-36	Bombesin receptor-activated protein C6orf89	C6orf89	0.0983444	0.181733	0.740565
X10889.2	10889-2	Melanocortin-2 receptor accessory protein 2	MRAP2	0.131141	0.0743953	1.12845
X10890.135	10890-135	Lactase-like protein	LCTL	0.0128426	0.861884	0.0645512
X10892.8	10892-8	Oncostatin-M-specific receptor subunit beta	OSMR	-0.16224	0.026938	1.56963
X10894.25	10894-25	Secretagogin	SCGN	-0.0252349	0.732432	0.135233
X10895.28	10895-28	Transmembrane protease serine 11B	TMPRSS11B	-0.0122738	0.867944	0.0615082
X10900.272	10900-272	Stathmin-2	STMN2	0.319016	9.08064e-06	5.04188
X10902.53	10902-53	Retroviral-like aspartic protease 1	ASPRV1	-0.0711906	0.334249	0.47593
X10903.50	10903-50	Syntaxin-8	STX8	0.19045	0.00922084	2.03523
X10907.116	10907-116	Neurotrimin	NTM	-0.178895	0.0145619	1.83678
X10908.2	10908-2	Polypeptide N-acetylgalactosaminyltransferase 13	GALNT13	-0.270529	0.00018807	3.72568
X10910.6	10910-6	Carcinoembryonic antigen-related cell adhesion molecule 4	CEACAM4	0.0243789	0.74118	0.130076
X10916.44	10916-44	Secretory phospholipase A2 receptor	PLA2R1	-0.15541	0.0341656	1.46641
X10917.40	10917-40	Guanine nucleotide-binding protein G(I)/G(S)/G(O) subunit gamma-T2	GNGT2	0.0523216	0.478171	0.320417
X10924.258	10924-258	Neuferricin	CYB5D2	0.0161584	0.826728	0.0826374
X10933.107	10933-107	Calcium-binding protein 8	CALN1	-0.219464	0.00261509	2.58251
X10938.13	10938-13	Lymphocyte function-associated antigen 3	CD58	-0.0488856	0.507579	0.294496
X10939.16	10939-16	Pleckstrin homology domain-containing family A member 4	PLEKHA4	-0.0747759	0.310414	0.508058
X10940.25	10940-25	Sarcalumenin	SRL	0.0175179	0.812408	0.0902256
X10945.11	10945-11	Syntaxin-6	STX6	0.0346451	0.638746	0.194672
X10948.14	10948-14	Phospholipase D3	PLD3	-0.0284649	0.699741	0.155063
X10949.59	10949-59	60S acidic ribosomal protein P2	RPLP2	-0.0661153	0.369935	0.431875
X10953.14	10953-14	C-type lectin domain family 2 member A	CLEC2A	-0.212109	0.00365588	2.43701
X10955.4	10955-4	C-type lectin domain family 10 member A	CLEC10A	-0.124308	0.0909394	1.04125
X10956.82	10956-82	Glycine cleavage system H protein, mitochondrial	GCSH	-0.0449692	0.542211	0.265831
X10959.125	10959-125	BET1-like protein	BET1L	-0.0300332	0.68406	0.164906
X10961.15	10961-15	Retinoic acid receptor responder protein 3	PLAAT4	0.249292	0.000600698	3.22134
X10966.1	10966-1	Alpha-2-HS-glycoprotein	AHSG	-0.0282709	0.701689	0.153855
X10967.12	10967-12	Prolactin	PRL	-0.0240189	0.744868	0.127921
X10970.3	10970-3	Ecto-ADP-ribosyltransferase 3	ART3	-0.132267	0.0719183	1.14316
X10974.20	10974-20	Serine protease inhibitor Kazal-type 7	SPINK7	-0.0689648	0.349619	0.456405
X10975.59	10975-59	Mucin-like protein 1	MUCL1	-0.255632	0.000429041	3.3675
X10976.44	10976-44	Mucin-1:region 3	MUC1	-0.140833	0.055196	1.25809
X10977.55	10977-55	Unique cartilage matrix-associated protein	UCMA	0.132442	0.0715389	1.14546
X10978.39	10978-39	Growth hormone variant	GH2	0.292868	4.97986e-05	4.30278
X10980.11	10980-11	Acetylcholinesterase	ACHE	-0.360728	4.24019e-07	6.37261
X10981.56	10981-56	Pro-neuregulin-3, membrane-bound isoform	NRG3	-0.0311178	0.673294	0.171795
X10990.21	10990-21	Leucine-rich repeat serine/threonine-protein kinase 2	LRRK2	0.0471633	0.522666	0.281776
X11067.13	11067-13	Osteocalcin	BGLAP	-0.117074	0.111523	0.952636
X11071.1	11071-1	Interleukin-5	IL5	-0.128461	0.0805663	1.09385
X11081.1	11081-1	Glycerol-3-phosphate dehydrogenase [NAD(+)], cytoplasmic	GPD1	0.11008	0.134726	0.870549
X11083.23	11083-23	Gamma-enolase	ENO2	0.133134	0.0700574	1.15455
X11089.7	11089-7	Immunoglobulin A	IGHA2 | IGHA1	0.0922798	0.210308	0.677144
X11094.104	11094-104	Galectin-10	CLC	-0.115632	0.11603	0.935429
X11096.57	11096-57	HemK methyltransferase family member 2	N6AMT1	0.165691	0.0238124	1.6232
X11098.1	11098-1	Pyridoxal kinase	PDXK	0.114534	0.119559	0.922417
X11101.18	11101-18	Toll-like receptor 4	TLR4	0.00585765	0.936754	0.0283742
X11102.22	11102-22	Regenerating islet-derived protein 4	REG4	0.0812247	0.270413	0.567972
X11103.24	11103-24	Heat shock protein beta-1	HSPB1	0.0850757	0.248275	0.605068
X11104.13	11104-13	Chitinase-3-like protein 1	CHI3L1	0.106039	0.149728	0.824698
X11105.171	11105-171	Alpha-enolase	ENO1	0.0534489	0.468728	0.329079
X11107.25	11107-25	Teneurin-3	TENM3	-0.117316	0.110779	0.955544
X11109.56	11109-56	Sushi, von Willebrand factor type A, EGF and pentraxin domain-containing protein 1:Sushi 15-18	SVEP1	0.204841	0.00503741	2.29779
X11110.4	11110-4	Transmembrane protein 119	TMEM119	-0.0643838	0.382628	0.417223
X11112.18	11112-18	Protein kish-A	TMEM167A	0.0120519	0.870311	0.0603257
X11116.16	11116-16	Uncharacterized protein C11orf87	C11orf87	-0.0890218	0.226927	0.644113
X11117.2	11117-2	Spermatogenesis-associated protein 20	SPATA20	0.12607	0.0864148	1.06341
X11118.107	11118-107	Ras-related protein Rab-17	RAB17	-0.183039	0.0123966	1.9067
X11120.49	11120-49	N-acetyltransferase 14	NAT14	0.0812014	0.270551	0.567751
X11121.56	11121-56	Brorin	VWC2	0.213519	0.00343134	2.46454
X11122.97	11122-97	Maspardin	SPG21	0.102067	0.165672	0.78075
X11126.102	11126-102	Triple functional domain protein	TRIO	-0.0661824	0.369448	0.432446
X11128.29	11128-29	Transmembrane protein 132C:Cytoplasmic domain	TMEM132C	-0.118895	0.106026	0.974587
X11129.66	11129-66	Bone morphogenetic protein 15	BMP15	-0.164632	0.0247365	1.60666
X11130.158	11130-158	Voltage-dependent L-type calcium channel subunit beta-4	CACNB4	0.113704	0.12228	0.912645
X11134.30	11134-30	Peptide chain release factor 1-like, mitochondrial	MTRF1L	0.0324203	0.660452	0.180159
X11135.5	11135-5	39S ribosomal protein L55, mitochondrial	MRPL55	0.13698	0.0622718	1.20571
X11137.43	11137-43	Cytokine receptor common subunit beta:Cytoplasmic domain	CSF2RB	-0.0996443	0.176	0.754489
X11138.16	11138-16	Runt-related transcription factor 3	RUNX3	0.197029	0.00702873	2.15312
X11140.56	11140-56	Collagen alpha-1(I) chain:C-term propeptide	COL1A1	-0.187274	0.010481	1.9796
X11142.11	11142-11	Angiopoietin-related protein 1:C-Term, Fibrinogen domian	ANGPTL1	-0.0827222	0.26165	0.582279
X11143.32	11143-32	Noelin-3:Isoform 2, N-term	OLFM3	-0.107018	0.145982	0.835701
X11144.10	11144-10	Beta-defensin 116	DEFB116	0.00362257	0.960862	0.0173392
X11145.72	11145-72	UPF0606 protein KIAA1549L	KIAA1549L	-0.0397065	0.590517	0.228767
X11146.4	11146-4	T-box transcription factor TBX22	TBX22	-0.126529	0.085267	1.06922
X11147.17	11147-17	Trem-like transcript 1 protein:immunoreceptor tyrosine-based inhibition motif	TREML1	-0.0221149	0.764474	0.116637
X11149.3	11149-3	Toll-like receptor 1:Cytoplasmic domain	TLR1	-0.0770827	0.295682	0.529175
X11150.3	11150-3	Collagen alpha-1(VI) chain	COL6A1	0.0392123	0.595153	0.225371
X11152.46	11152-46	Kallikrein-13	KLK13	-0.0747871	0.310342	0.50816
X11154.3	11154-3	Nuclear factor erythroid 2-related factor 1	NFE2L1	0.0908401	0.217541	0.662459
X11155.16	11155-16	Collagen alpha-5(VI) chain	COL6A5	-0.120926	0.100148	0.99936
X11157.35	11157-35	Internal Use Only: Heat shock 70 kDa protein 1A	HSPA1A	0.238221	0.00105936	2.97496
X11158.40	11158-40	Bicaudal D-related protein 1	BICDL1	0.00347897	0.962412	0.016639
X11159.14	11159-14	Mitochondrial ubiquitin ligase activator of NFKB 1:Cytoplasmic domain	MUL1	-0.124163	0.0913185	1.03944
X11160.56	11160-56	RING finger protein 122	RNF122	0.0306841	0.677591	0.169032
X11161.5	11161-5	Spartin	SPART	0.108751	0.139529	0.855336
X11162.37	11162-37	Equatorin	EQTN	-0.00768152	0.917124	0.037572
X11163.7	11163-7	Protein FAM162B	FAM162B	-0.154844	0.0348321	1.45802
X11164.7	11164-7	Teneurin-2	TENM2	-0.111207	0.130757	0.883535
X11167.6	11167-6	Myotubularin-related protein 1	MTMR1	-0.177343	0.0154539	1.81096
X11168.3	11168-3	Multiple epidermal growth factor-like domains protein 10	MEGF10	-0.0825059	0.262904	0.580203
X11171.25	11171-25	Filamin-A:Calponin Homology 2	FLNA	0.174466	0.0172352	1.76358
X11173.29	11173-29	Allergin-1	MILR1	-0.0395396	0.592081	0.227619
X11174.8	11174-8	Thrombospondin type-1 domain-containing protein 7A:Thrombospondin type-1 domain 6	THSD7A	0.0681275	0.355515	0.449143
X11175.45	11175-45	Lysophosphatidylcholine acyltransferase 2	LPCAT2	-0.0110243	0.881283	0.0548846
X11177.16	11177-16	Keratin, type II cytoskeletal 5	KRT5	-0.0938855	0.202446	0.69369
X11178.21	11178-21	Sushi, von Willebrand factor type A, EGF and pentraxin domain-containing protein 1:EGF-like domains 4-6	SVEP1	0.188296	0.0100598	1.99741
X11179.7	11179-7	Testis-specific serine/threonine-protein kinase 1	TSSK1B	-0.107775	0.143134	0.844256
X11180.17	11180-17	SWI/SNF complex subunit SMARCC1	SMARCC1	-0.100551	0.172081	0.764266
X11184.51	11184-51	Chromogranin-A	CHGA	0.111971	0.128115	0.892401
X11185.145	11185-145	GTP cyclohydrolase 1	GCH1	-0.132485	0.0714463	1.14602
X11186.12	11186-12	Transmembrane protein 52	TMEM52	-0.161027	0.0281159	1.55105
X11187.11	11187-11	C-type lectin domain family 12 member A	CLEC12A	0.166145	0.0234262	1.6303
X11190.129	11190-129	ATP-dependent zinc metalloprotease YME1L1	YME1L1	0.00563572	0.939146	0.027267
X11192.168	11192-168	Tubulointerstitial nephritis antigen-like	TINAGL1	-0.133289	0.0697294	1.15658
X11193.27	11193-27	Hepatocyte nuclear factor 1-alpha	HNF1A	-0.165958	0.0235842	1.62738
X11194.6	11194-6	Signaling threshold-regulating transmembrane adapter 1	SIT1	0.0393932	0.593454	0.226613
X11196.31	11196-31	Collagen alpha-3(VI) chain:Bovine pancreatic trypsin inhibitor/Kunitz inhibitor domain, isoform 1	COL6A3	0.321	7.92732e-06	5.10087
X11198.37	11198-37	Cyclic AMP-responsive element-binding protein 3-like protein 1	CREB3L1	-0.0301864	0.682535	0.165875
X11200.52	11200-52	Complement component C1q receptor	CD93	0.114211	0.120611	0.918612
X11201.19	11201-19	tRNA pseudouridine synthase A, mitochondrial	PUS1	0.135102	0.0659804	1.18059
X11202.70	11202-70	T-box transcription factor TBX5	TBX5	0.109183	0.137952	0.860272
X11203.97	11203-97	Pyruvate kinase PKLR	PKLR	-0.209379	0.00412875	2.38418
X11204.80	11204-80	Coxsackievirus and adenovirus receptor	CXADR	-0.0267753	0.716777	0.144616
X11205.10	11205-10	Integrin beta-7	ITGB7	0.0930985	0.206272	0.685559
X11207.3	11207-3	Macrophage scavenger receptor types I and II:Cytoplasmic domain	MSR1	-0.156634	0.0327615	1.48464
X11208.15	11208-15	N-acetylglucosamine-1-phosphodiester alpha-N-acetylglucosaminidase	NAGPA	-0.467458	1.73704e-11	10.7602
X11211.7	11211-7	Tubulin-specific chaperone E	TBCE	0.0957616	0.193532	0.713246
X11212.7	11212-7	Thioredoxin domain-containing protein 5	TXNDC5	0.252861	0.000497553	3.30316
X11214.40	11214-40	DnaJ homolog subfamily B member 9	DNAJB9	0.333681	3.25205e-06	5.48784
X11215.6	11215-6	Cadherin-15:Cytoplasmic domain	CDH15	-0.0373213	0.61304	0.212511
X11217.16	11217-16	C-terminal-binding protein 1	CTBP1	0.0652444	0.376287	0.424481
X11218.84	11218-84	Thiopurine S-methyltransferase	TPMT	0.123862	0.0921131	1.03568
X11219.95	11219-95	Fibroblast growth factor-binding protein 3	FGFBP3	0.0140996	0.848521	0.0713373
X11220.53	11220-53	Uncharacterized protein C10orf105	C10orf105	-0.0115941	0.875196	0.0578945
X11223.1	11223-1	Transmembrane protein 154	TMEM154	-0.227664	0.00177725	2.75025
X11226.16	11226-16	Ubiquitin-protein ligase E3A	UBE3A	0.0443314	0.54796	0.261251
X11227.31	11227-31	Transducin beta-like protein 2	TBL2	0.0908028	0.217731	0.66208
X11228.37	11228-37	Protein RIC-3	RIC3	-0.170013	0.0203438	1.69157
X11229.16	11229-16	Serine/threonine-protein kinase/endoribonuclease IRE1	ERN1	-0.0233159	0.752089	0.123731
X11231.12	11231-12	Adrenodoxin-like protein, mitochondrial	FDX2	0.0730937	0.321455	0.49288
X11232.46	11232-46	Transcobalamin-1	TCN1	-0.389916	3.77229e-08	7.4234
X11237.49	11237-49	Procollagen C-endopeptidase enhancer 1	PCOLCE	0.0978055	0.184151	0.734827
X11239.49	11239-49	Transmembrane protease serine 6	TMPRSS6	0.056291	0.445382	0.351268
X11241.8	11241-8	Argininosuccinate lyase	ASL	-0.083953	0.254595	0.594151
X11242.33	11242-33	Protein-glutamine gamma-glutamyltransferase K	TGM1	-0.13668	0.0628525	1.20168
X11243.90	11243-90	Adhesion G-protein coupled receptor F1	ADGRF1	0.24691	0.000680159	3.16739
X11245.43	11245-43	Filamin-A:Calponin Homology 1	FLNA	0.147966	0.0438537	1.35799
X11246.3	11246-3	BPI fold-containing family B member 1	BPIFB1	-0.000793514	0.991424	0.00374075
X11247.20	11247-20	N-acetylglutamate synthase, mitochondrial	NAGS	-0.090924	0.217115	0.663311
X11248.43	11248-43	Uroporphyrinogen-III synthase	UROS	-0.0609383	0.40866	0.388638
X11252.30	11252-30	Leucine-rich repeat and calponin homology domain-containing protein 4:Calponin Homology	LRCH4	-0.0308389	0.676056	0.170017
X11254.13	11254-13	Papilin	PAPLN	-0.0619118	0.401201	0.396638
X11257.1	11257-1	Dihydropteridine reductase	QDPR	0.0265888	0.718666	0.143473
X11258.41	11258-41	Mucosal addressin cell adhesion molecule 1	MADCAM1	0.116641	0.112861	0.947456
X11260.47	11260-47	SUN domain-containing protein 5	SUN5	0.105849	0.150463	0.822571
X11262.39	11262-39	TraB domain-containing protein	TRABD	0.0206379	0.779788	0.108024
X11263.57	11263-57	Calsequestrin-1	CASQ1	-0.154612	0.0351089	1.45458
X11264.33	11264-33	Xanthine dehydrogenase/oxidase	XDH	-0.0912439	0.215495	0.666563
X11265.8	11265-8	Retinal dehydrogenase 1	ALDH1A1	-0.148061	0.0437168	1.35935
X11266.8	11266-8	P-selectin glycoprotein ligand 1:Extracellular domain	SELPLG	-0.173571	0.0178246	1.74898
X11270.17	11270-17	Coiled-coil-helix-coiled-coil-helix domain-containing protein 10, mitochondrial	CHCHD10	0.216051	0.00305904	2.51442
X11273.176	11273-176	Glutathione S-transferase theta-2B	GSTT2B	-0.103529	0.159662	0.796798
X11275.94	11275-94	Low-density lipoprotein receptor-related protein 1B	LRP1B	0.0547525	0.457938	0.339194
X11277.23	11277-23	Cyclic AMP-dependent transcription factor ATF-6 alpha	ATF6	-0.230898	0.00152045	2.81803
X11278.4	11278-4	Collagen alpha-2(XI) chain	COL11A2	-0.172357	0.0186518	1.72928
X11279.42	11279-42	Gamma-aminobutyric acid type B receptor subunit 1	GABBR1	0.0795025	0.280736	0.551702
X11280.6	11280-6	Glutamate decarboxylase 1	GAD1	-0.122238	0.0964926	1.01551
X11281.6	11281-6	Growth factor receptor-bound protein 7	GRB7	-0.205505	0.00489413	2.31032
X11282.16	11282-16	Macrophage scavenger receptor types I and II:Extracellular domain	MSR1	-0.0634056	0.389914	0.409031
X11283.13	11283-13	DDB1- and CUL4-associated factor 5	DCAF5	-0.0206062	0.780117	0.10784
X11284.24	11284-24	Leukocyte-associated immunoglobulin-like receptor 1	LAIR1	-0.128975	0.0793505	1.10045
X11285.8	11285-8	Hematopoietic progenitor cell antigen CD34	CD34	-0.124207	0.0912035	1.03999
X11286.78	11286-78	Selenoprotein S	SELENOS	0.0228235	0.757159	0.120813
X11287.14	11287-14	Cytochrome b5	CYB5A	-0.0482085	0.513483	0.289474
X11288.26	11288-26	Cytosolic purine 5'-nucleotidase	NT5C2	0.13889	0.0586759	1.23154
X11289.31	11289-31	Casein kinase I isoform delta	CSNK1D	0.083636	0.256399	0.591083
X11292.13	11292-13	Scavenger receptor class A member 3:region 2	SCARA3	-0.183473	0.0121868	1.91411
X11293.14	11293-14	Leucine-rich repeat neuronal protein 1:Cytoplasmic domain	LRRN1	-0.20782	0.00442275	2.35431
X11294.7	11294-7	Transmembrane and coiled-coil domains protein 3:region 2	TMCC3	-0.173308	0.018001	1.7447
X11297.54	11297-54	Neurogenic locus notch homolog protein 2	NOTCH2	-0.196091	0.00730979	2.1361
X11300.32	11300-32	Sortilin	SORT1	-0.180953	0.0134483	1.87133
X11302.237	11302-237	Tenascin-R	TNR	-0.14023	0.0562577	1.24982
X11303.7	11303-7	Deoxynucleoside triphosphate triphosphohydrolase SAMHD1	SAMHD1	-0.0829581	0.260287	0.584547
X11307.33	11307-33	NEDD4-like E3 ubiquitin-protein ligase WWP1	WWP1	-0.0166563	0.821476	0.0854049
X11308.8	11308-8	Cyclic AMP-responsive element-binding protein 3-like protein 4	CREB3L4	0.239864	0.000975391	3.01082
X11310.8	11310-8	Desmoglein-3	DSG3	0.0462534	0.530728	0.275128
X11311.79	11311-79	V(D)J recombination-activating protein 1	RAG1	-0.102785	0.1627	0.788612
X11312.40	11312-40	Mismatch repair endonuclease PMS2	PMS2	-0.128252	0.0810647	1.09117
X11313.100	11313-100	Pterin-4-alpha-carbinolamine dehydratase	PCBD1	0.0877389	0.23372	0.631304
X11315.148	11315-148	Protein phosphatase 1D	PPM1D	0.0302766	0.681638	0.166446
X11318.20	11318-20	Apolipoprotein A-V	APOA5	-0.19936	0.00637152	2.19576
X11319.106	11319-106	Double-strand break repair protein MRE11	MRE11	-0.0244609	0.74034	0.130569
X11320.29	11320-29	E3 ubiquitin-protein ligase CHFR	CHFR	-0.16196	0.027206	1.56533
X11324.3	11324-3	Peroxidasin-like protein	PXDNL	-0.0394044	0.593349	0.226689
X11325.8	11325-8	Protein BTG2	BTG2	-0.124265	0.0910518	1.04071
X11327.56	11327-56	Dual specificity protein kinase CLK2	CLK2	-0.130311	0.0762641	1.11768
X11328.9	11328-9	U6 snRNA phosphodiesterase	USB1	-0.0695374	0.345624	0.461397
X11330.15	11330-15	Casein kinase II subunit beta	CSNK2B	0.141162	0.0546239	1.26262
X11333.82	11333-82	Rho GTPase-activating protein 25	ARHGAP25	0.167349	0.0224257	1.64925
X11334.7	11334-7	Leukocyte immunoglobulin-like receptor subfamily B member 3	LILRB3	0.0408553	0.579807	0.236716
X11336.9	11336-9	Fanconi anemia group F protein	FANCF	-0.0329342	0.655412	0.183486
X11338.49	11338-49	Tyrosine-protein kinase BLK	BLK	0.111248	0.130614	0.88401
X11342.59	11342-59	Plexin domain-containing protein 2:Cytoplasmic domain	PLXDC2	0.0324259	0.660397	0.180195
X11347.9	11347-9	Transaldolase	TALDO1	0.326442	5.43493e-06	5.26481
X11348.132	11348-132	Prolyl 4-hydroxylase subunit alpha-2	P4HA2	-0.185221	0.0113743	1.94407
X11350.30	11350-30	E3 ubiquitin-protein ligase CHIP	STUB1	0.153719	0.0361906	1.4414
X11351.233	11351-233	Non-homologous end-joining factor 1	NHEJ1	-0.0291661	0.692714	0.159446
X11352.42	11352-42	Titin	TTN	0.0803771	0.275461	0.559941
X11353.143	11353-143	Mothers against decapentaplegic homolog 2	SMAD2	0.0853275	0.246872	0.607527
X11354.21	11354-21	1-phosphatidylinositol 4,5-bisphosphate phosphodiesterase beta-1	PLCB1	0.0361408	0.624324	0.20459
X11355.10	11355-10	Eukaryotic translation initiation factor 5A-2	EIF5A2	0.00372886	0.959714	0.0178581
X11356.19	11356-19	Protein DGCR14	ESS2	0.0967481	0.188962	0.723626
X11358.15	11358-15	Growth factor receptor-bound protein 10	GRB10	0.035171	0.633659	0.198144
X11360.39	11360-39	Ribonucleoside-diphosphate reductase large subunit	RRM1	-0.14907	0.042286	1.3738
X11361.73	11361-73	Thymidine phosphorylase	TYMP	0.147809	0.0440801	1.35576
X11363.58	11363-58	Aquaporin-4	AQP4	-0.00497368	0.946283	0.0239789
X11364.18	11364-18	Mitofusin-1	MFN1	0.0457758	0.534984	0.271659
X11365.17	11365-17	Teneurin-4	TENM4	-0.0436097	0.554501	0.256098
X11368.32	11368-32	Adenylate kinase 2, mitochondrial	AK2	0.122321	0.0962629	1.01654
X11369.23	11369-23	Alcohol dehydrogenase class-3	ADH5	0.012602	0.864446	0.063262
X11370.20	11370-20	72 kDa inositol polyphosphate 5-phosphatase	INPP5E	0.134182	0.0678607	1.16838
X11371.1	11371-1	Probable G-protein coupled receptor 101	GPR101	0.00738221	0.920342	0.0360506
X11372.2	11372-2	Zinc finger protein 18	ZNF18	-0.116371	0.113704	0.944225
X11375.49	11375-49	Forkhead box protein L2	FOXL2	-0.171965	0.0189257	1.72295
X11377.19	11377-19	Alcohol dehydrogenase class 4 mu/sigma chain	ADH7	-0.172043	0.0188707	1.72421
X11378.37	11378-37	Tyrosine-protein kinase SYK:Src Homology domain	SYK	0.0815902	0.268256	0.57145
X11380.84	11380-84	RNA-binding protein 24	RBM24	-0.160253	0.0288908	1.53924
X11381.56	11381-56	Ribose-phosphate pyrophosphokinase 1	PRPS1	-0.0404412	0.583657	0.233842
X11382.5	11382-5	Biliverdin reductase A	BLVRA	-0.019588	0.790726	0.101974
X11383.41	11383-41	Keratin, type II cytoskeletal 7	KRT7	-0.0151197	0.837708	0.0769076
X11387.3	11387-3	Cyclic AMP-dependent transcription factor ATF-6 beta	ATF6B	-0.137781	0.0607412	1.21652
X11388.75	11388-75	WAP four-disulfide core domain protein 2	WFDC2	0.299177	3.35191e-05	4.47471
X11390.24	11390-24	Carbonic anhydrase-related protein	CA8	-0.153338	0.0366598	1.43581
X11391.69	11391-69	Mevalonate kinase	MVK	-0.00954548	0.897114	0.0471525
X11395.5	11395-5	Protein-tyrosine kinase 2-beta:4.1 protein, ezrin, radixin, moesin domain	PTK2B	0.188768	0.00987048	2.00566
X11396.39	11396-39	Dynein intermediate chain 1, axonemal	DNAI1	-0.15006	0.0409201	1.38806
X11401.181	11401-181	E3 ubiquitin-protein ligase RNF146	RNF146	-0.353252	7.59022e-07	6.11975
X11402.17	11402-17	Histone-lysine N-methyltransferase 2C	KMT2C	-0.0615854	0.403693	0.393949
X11405.150	11405-150	Caspase recruitment domain-containing protein 9	CARD9	-0.0505285	0.493402	0.306799
X11406.82	11406-82	Isobutyryl-CoA dehydrogenase, mitochondrial	ACAD8	0.0320716	0.663881	0.17791
X11407.57	11407-57	Phospholipid scramblase 3	PLSCR3	-0.102251	0.164908	0.782759
X11416.23	11416-23	F-box/LRR-repeat protein 4:Leucine-rich repeats 4 and 5	FBXL4	-0.113265	0.123736	0.907504
X11421.10	11421-10	EH domain-containing protein 4	EHD4	0.136789	0.0626395	1.20315
X11422.2	11422-2	Homeobox protein DLX-3	DLX3	0.0117442	0.873594	0.0586905
X11424.4	11424-4	Fumarylacetoacetase	FAH	-0.0703822	0.339781	0.468801
X11425.31	11425-31	RUN and FYVE domain-containing protein 1	RUFY1	0.12234	0.0962118	1.01677
X11428.31	11428-31	PDZ and LIM domain protein 1	PDLIM1	0.212099	0.00365741	2.43683
X11429.80	11429-80	Heterogeneous nuclear ribonucleoproteins C1/C2	HNRNPC	-0.113389	0.123326	0.908946
X11430.49	11430-49	E3 ubiquitin-protein ligase DTX1	DTX1	-0.226752	0.0018565	2.73131
X11431.235	11431-235	ATP-dependent DNA helicase Q1	RECQL	0.105884	0.150326	0.822965
X11432.11	11432-11	Polyglutamine-binding protein 1	PQBP1	-0.0181184	0.806103	0.0936095
X11433.11	11433-11	Tectonic-2	TCTN2	-0.0388505	0.598557	0.222895
X11436.6	11436-6	Alpha-internexin	INA	0.221021	0.00243271	2.61391
X11438.6	11438-6	DnaJ homolog subfamily B member 2	DNAJB2	0.172304	0.0186882	1.72843
X11439.88	11439-88	Rhophilin-2	RHPN2	-0.122684	0.0952725	1.02103
X11440.58	11440-58	Suppressor of cytokine signaling 3	SOCS3	0.0235164	0.750028	0.124923
X11441.11	11441-11	Glycogen phosphorylase, liver form	PYGL	0.184654	0.0116325	1.93433
X11442.1	11442-1	Delta and Notch-like epidermal growth factor-related receptor:Cytoplasmic domain	DNER	-0.136336	0.0635238	1.19706
X11444.49	11444-49	DNA-directed RNA polymerase III subunit RPC6	POLR3F	-0.0792041	0.282551	0.548904
X11448.34	11448-34	Galactokinase	GALK1	0.182707	0.0125589	1.90105
X11449.22	11449-22	F-actin-capping protein subunit alpha-1	CAPZA1	0.181937	0.0129429	1.88797
X11450.110	11450-110	Protein disulfide-isomerase	P4HB	0.0602129	0.414272	0.382715
X11454.87	11454-87	Eukaryotic translation initiation factor 3 subunit G	EIF3G	0.145802	0.0470669	1.32728
X11456.2	11456-2	Melanoma-associated antigen B10	MAGEB10	-0.0423416	0.566085	0.247118
X11457.53	11457-53	UDP-glucose 4-epimerase	GALE	0.121182	0.0994269	1.0025
X11458.30	11458-30	Poly(rC)-binding protein 1	PCBP1	0.0653563	0.375467	0.425429
X11459.81	11459-81	RNA polymerase II elongation factor ELL	ELL	-0.196809	0.00709379	2.14912
X11462.8	11462-8	RNA binding protein fox-1 homolog 2	RBFOX2	0.19603	0.00732857	2.13498
X11464.9	11464-9	Transcription factor RelB	RELB	-0.148769	0.0427077	1.36949
X11465.4	11465-4	Probable G-protein coupled receptor 135	GPR135	-0.0840099	0.254271	0.594702
X11468.15	11468-15	Probable RNA-binding protein 19	RBM19	0.0481489	0.514005	0.289033
X11476.43	11476-43	Vacuolar protein sorting-associated protein 4A	VPS4A	0.0734518	0.319084	0.496095
X11480.1	11480-1	Aldehyde dehydrogenase, dimeric NADP-preferring	ALDH3A1	-0.0292388	0.691987	0.159902
X11481.25	11481-25	Hepatitis A virus cellular receptor 2	HAVCR2	0.092429	0.209568	0.678674
X11486.26	11486-26	Zinc finger protein 174	ZNF174	0.148305	0.0433667	1.36284
X11487.4	11487-4	Testican-1	SPOCK1	-0.148421	0.0432018	1.3645
X11490.42	11490-42	Ubiquitin-like protein 4A	UBL4A	0.12979	0.077455	1.11095
X11493.169	11493-169	Dynein light chain 2, cytoplasmic	DYNLL2	0.0679895	0.356492	0.44795
X11494.4	11494-4	RNA polymerase II elongation factor ELL2	ELL2	-0.0594166	0.420483	0.376251
X11510.31	11510-31	Apolipoprotein L1	APOL1	-0.17999	0.0139599	1.85512
X11510.51	11510-51	Apolipoprotein L1	APOL1	-0.122875	0.094754	1.0234
X11513.92	11513-92	ADP-ribosyl cyclase/cyclic ADP-ribose hydrolase 1	CD38	-0.135478	0.0652222	1.1856
X11514.196	11514-196	CD59 glycoprotein	CD59	0.154271	0.0355189	1.44954
X11516.7	11516-7	Fatty acid-binding protein, liver	FABP1	0.11662	0.112925	0.94721
X11530.37	11530-37	Porphobilinogen deaminase	HMBS	-0.14929	0.0419792	1.37697
X11531.24	11531-24	V-type immunoglobulin domain-containing suppressor of T-cell activation:Cytoplasmic domain	VSIR	0.128429	0.0806422	1.09344
X11534.6	11534-6	Leucine-rich repeat, immunoglobulin-like domain and transmembrane domain-containing protein 3	LRIT3	-0.0401654	0.586228	0.231933
X11536.9	11536-9	Histone H2A deubiquitinase MYSM1	MYSM1	0.0782455	0.288435	0.539952
X11537.12	11537-12	Transferrin receptor protein 2	TFR2	0.0522611	0.478681	0.319954
X11538.216	11538-216	Malonyl-CoA decarboxylase, mitochondrial	MLYCD	0.0742519	0.313827	0.50331
X11539.4	11539-4	ATP synthase subunit f, mitochondrial	ATP5MF	0.100416	0.172658	0.762814
X11540.37	11540-37	Forkhead box protein O3	FOXO3	0.18333	0.0122558	1.91166
X11542.11	11542-11	Transmembrane protein 230	TMEM230	-0.0228637	0.756746	0.12105
X11543.84	11543-84	LIM domain and actin-binding protein 1	LIMA1	0.0159206	0.829238	0.0813206
X11544.39	11544-39	PHD finger protein 3	PHF3	-0.0101161	0.891	0.0501224
X11545.9	11545-9	Tumor necrosis factor receptor superfamily member 14	TNFRSF14	-0.0730135	0.321988	0.492161
X11546.7	11546-7	Cytoglobin	CYGB	-0.0683606	0.353867	0.45116
X11547.84	11547-84	Muscle, skeletal receptor tyrosine-protein kinase	MUSK	0.0851633	0.247786	0.605924
X11548.84	11548-84	M-phase inducer phosphatase 1	CDC25A	-0.086454	0.240665	0.618586
X11549.6	11549-6	Insulin gene enhancer protein ISL-1	ISL1	-0.287982	6.72397e-05	4.17237
X11551.16	11551-16	SWI/SNF-related matrix-associated actin-dependent regulator of chromatin subfamily E member 1-related	HMG20B	0.156229	0.0332205	1.47859
X11556.19	11556-19	ADP-ribosylation factor GTPase-activating protein 1	ARFGAP1	0.0847027	0.250362	0.601432
X11557.3	11557-3	E3 ubiquitin-protein ligase SMURF1	SMURF1	0.106418	0.148271	0.828945
X11560.76	11560-76	Nuclear factor of activated T-cells, cytoplasmic 4	NFATC4	-0.0813739	0.269531	0.569391
X11562.9	11562-9	DNA polymerase epsilon subunit 2	POLE2	-0.0902368	0.220624	0.656347
X11563.51	11563-51	Synaptotagmin-like protein 4:Ca2+-dependent membrane-targeting module 2	SYTL4	0.000815893	0.991182	0.00384671
X11565.58	11565-58	Zinc finger protein 23	ZNF23	-0.191684	0.00876843	2.05708
X11566.48	11566-48	Keratin, type II cytoskeletal 72	KRT72	-0.134051	0.068133	1.16664
X11567.23	11567-23	Zinc finger protein 10	ZNF10	-0.0623547	0.397834	0.400298
X11568.2	11568-2	Peptidyl-prolyl cis-trans isomerase FKBP1B	FKBP1B	0.162046	0.0271236	1.56665
X11570.94	11570-94	B-cell receptor-associated protein 29	BCAP29	-0.0670738	0.363021	0.440068
X11571.75	11571-75	NKG2-E type II integral membrane protein:Isoform E, Extracellular domain	KLRC3	0.0185567	0.801509	0.0960916
X11572.4	11572-4	Dynamin-2	DNM2	0.0608041	0.409696	0.387539
X11573.3	11573-3	Serine/arginine-rich splicing factor 6	SRSF6	0.260255	0.000333868	3.47642
X11582.63	11582-63	DnaJ homolog subfamily A member 2	DNAJA2	0.0212141	0.773803	0.11137
X11586.2	11586-2	Leucine-rich repeat neuronal protein 1:Extracellular domain	LRRN1	-0.0924943	0.209245	0.679344
X11587.5	11587-5	MAX gene-associated protein	MGA	-0.00325706	0.964808	0.0155591
X11590.5	11590-5	Probable RNA-binding protein 23	RBM23	0.225189	0.00199983	2.69901
X11591.43	11591-43	Protein regulator of cytokinesis 1	PRC1	-0.0779686	0.29015	0.537377
X11592.1	11592-1	ELAV-like protein 1	ELAVL1	0.0693173	0.347156	0.459476
X11593.21	11593-21	C-X-C motif chemokine 9	CXCL9	-0.169684	0.0205912	1.68632
X11596.47	11596-47	Zinc finger protein 75D	ZNF75D	-0.079928	0.278161	0.555704
X11601.26	11601-26	ATP-dependent RNA helicase DHX8	DHX8	0.078253	0.288389	0.540022
X11602.12	11602-12	Copine-1:Von Willebrand factor type A domain	CPNE1	-0.00602828	0.934916	0.0292274
X11606.22	11606-22	DnaJ homolog subfamily B member 6	DNAJB6	0.00278709	0.969883	0.0132805
X11607.15	11607-15	Bromodomain-containing protein 1	BRD1	0.00602828	0.934916	0.0292274
X11608.5	11608-5	Microtubule-associated proteins 1A/1B light chain 3B	MAP1LC3B	0.13441	0.0673914	1.1714
X11614.29	11614-29	Enhancer of rudimentary homolog	ERH	0.301691	2.85537e-05	4.54434
X11615.16	11615-16	Dual adapter for phosphotyrosine and 3-phosphotyrosine and 3-phosphoinositide	DAPP1	0.0796358	0.279927	0.552955
X11616.9	11616-9	Heat shock factor protein 1	HSF1	0.0574827	0.435792	0.360721
X11617.1	11617-1	Integrin alpha-L	ITGAL	-0.152553	0.0376442	1.4243
X11618.83	11618-83	Transcriptional activator Myb	MYB	-0.0440312	0.550677	0.259103
X11626.7	11626-7	Ubiquitin-conjugating enzyme E2 variant 1	UBE2V1	0.0336437	0.64848	0.188103
X11629.36	11629-36	TNF receptor-associated factor 4	TRAF4	-0.260564	0.000328269	3.48377
X11633.89	11633-89	Activator of 90 kDa heat shock protein ATPase homolog 1	AHSA1	0.0415397	0.573469	0.24149
X11634.32	11634-32	Regulator of G-protein signaling 10	RGS10	0.0605094	0.411973	0.385132
X11636.33	11636-33	Transgelin-2	TAGLN2	0.292048	5.23943e-05	4.28072
X11638.42	11638-42	Beta-1,3-galactosyltransferase 2	B3GALT2	0.267909	0.00021818	3.66119
X11643.73	11643-73	E3 ubiquitin-protein ligase DTX3L	DTX3L	0.0498347	0.499363	0.301584
X11645.9	11645-9	Prolyl 4-hydroxylase subunit alpha-1	P4HA1	-0.0709435	0.335934	0.473746
X11646.4	11646-4	Carbohydrate sulfotransferase 9	CHST9	0.0229504	0.755852	0.121563
X11647.6	11647-6	Frizzled-10:Cytoplasmic domain	FZD10	0.0644145	0.3824	0.417482
X11649.3	11649-3	Stromal membrane-associated protein 1	SMAP1	0.058141	0.430545	0.365981
X11651.24	11651-24	Protein argonaute-1	AGO1	-0.0622065	0.398959	0.399071
X11653.69	11653-69	Sodium- and chloride-dependent glycine transporter 1	SLC6A9	-0.10392	0.158084	0.801112
X11654.77	11654-77	Neurensin-1	NRSN1	-0.170365	0.0200813	1.69721
X11656.110	11656-110	Ena/VASP-like protein	EVL	0.100767	0.171156	0.766608
X11657.86	11657-86	Suppressor of cytokine signaling 7	SOCS7	-0.095748	0.193596	0.713104
X11659.31	11659-31	Clathrin interactor 1	CLINT1	0.0396095	0.591426	0.228099
X11661.11	11661-11	NACHT, LRR and PYD domains-containing protein 1	NLRP1	-0.0790875	0.283262	0.547812
X11664.32	11664-32	ADP-ribosylation factor GTPase-activating protein 2	ARFGAP2	0.112089	0.127712	0.893767
X11666.72	11666-72	Regulator of G-protein signaling 8	RGS8	-0.143811	0.0501966	1.29933
X11667.29	11667-29	Tensin-2	TNS2	-0.110953	0.131643	0.880604
X11669.39	11669-39	Solute carrier organic anion transporter family member 5A1	SLCO5A1	-0.164891	0.0245076	1.6107
X11670.18	11670-18	Probable G-protein coupled receptor 101	GPR101	0.0370415	0.615706	0.210627
X11671.19	11671-19	Peregrin	BRPF1	0.0779145	0.290486	0.536875
X11672.17	11672-17	Kinesin-like protein KIF16B	KIF16B	-0.116978	0.111816	0.951496
X11677.17	11677-17	Probable palmitoyltransferase ZDHHC14	ZDHHC14	0.0314692	0.66982	0.174042
X11678.105	11678-105	Gap junction delta-2 protein	GJD2	-0.0159029	0.829425	0.0812226
X11681.8	11681-8	Arf-GAP domain and FG repeat-containing protein 1	AGFG1	0.107197	0.145305	0.83772
X11682.7	11682-7	Thioredoxin-interacting protein	TXNIP	-0.11436	0.120124	0.920371
X11683.19	11683-19	ADP-ribosylation factor-binding protein GGA3	GGA3	0.0968115	0.188671	0.724296
X11690.47	11690-47	Anaphase-promoting complex subunit 7	ANAPC7	-0.0681909	0.355066	0.449691
X11692.21	11692-21	SHC-transforming protein 4	SHC4	0.121313	0.0990597	1.0041
X11696.7	11696-7	Cellular retinoic acid-binding protein 2	CRABP2	0.131461	0.073683	1.13263
X11699.16	11699-16	Protein tyrosine phosphatase type IVA 2	PTP4A2	0.0807603	0.273171	0.563566
X11708.2	11708-2	Lipocalin-1	LCN1	-0.117105	0.111425	0.953016
X11709.29	11709-29	Carnitine O-palmitoyltransferase 1, muscle isoform	CPT1B	-0.25914	0.00035484	3.44997
X11712.207	11712-207	Protein unc-45 homolog A	UNC45A	-0.0625645	0.396246	0.402036
X11715.1	11715-1	POU domain, class 2, transcription factor 1	POU2F1	-0.092554	0.20895	0.679957
X11716.28	11716-28	Leucine-rich repeat, immunoglobulin-like domain and transmembrane domain-containing protein 2	LRIT2	-0.0818237	0.266884	0.573677
X11814.29	11814-29	Hepatocyte growth factor receptor	MET	-0.174913	0.0169469	1.77091
X11816.84	11816-84	Tyrosine-protein kinase JAK2	JAK2	0.159675	0.0294815	1.53045
X11817.1	11817-1	Ribosomal protein S6 kinase beta-1	RPS6KB1	0.0629953	0.392995	0.405613
X11825.27	11825-27	Peroxisome proliferator-activated receptor gamma coactivator 1-alpha	PPARGC1A	0.0169286	0.818608	0.0869239
X11827.7	11827-7	Nuclear receptor ROR-gamma	RORC	0.013734	0.852403	0.0693551
X11830.48	11830-48	Tyrosine-protein phosphatase non-receptor type 11	PTPN11	0.0109013	0.882599	0.0542366
X11833.83	11833-83	Frataxin, mitochondrial	FXN	-0.00258568	0.972059	0.0123075
X11836.144	11836-144	Epithelial discoidin domain-containing receptor 1	DDR1	-0.216661	0.00297503	2.52651
X11837.7	11837-7	Tumor necrosis factor receptor superfamily member 18	TNFRSF18	-0.0866739	0.239467	0.620755
X11838.130	11838-130	Piezo-type mechanosensitive ion channel component 1	PIEZO1	-0.126732	0.0847624	1.0718
X11851.21	11851-21	Triggering receptor expressed on myeloid cells 2	TREM2	0.262101	0.00030166	3.52048
X11872.9	11872-9	Protocadherin gamma-B1	PCDHGB1	-0.209699	0.00407048	2.39035
X11910.27	11910-27	Homeobox protein DLX-4	DLX4	0.069267	0.347507	0.459036
X11911.13	11911-13	Leucine-rich repeat-containing protein 4B:Cytoplasmic domain	LRRC4B	-0.135627	0.0649258	1.18758
X11926.23	11926-23	Alpha- and gamma-adaptin-binding protein p34	AAGAB	0.102861	0.162386	0.789451
X11934.9	11934-9	Integrator complex subunit 3	INTS3	-0.0856687	0.24498	0.610869
X11949.25	11949-25	Epidermal growth factor:Cytoplasmic domain	EGF	0.0406762	0.58147	0.235472
X11952.1	11952-1	Immunoglobulin superfamily DCC subclass member 3:Cytoplasmic domain	IGDCC3	0.0173836	0.81382	0.0894716
X11955.1	11955-1	Rho GTPase-activating protein 1:Rho-GTPase activating protein domain	ARHGAP1	0.336048	2.74164e-06	5.56199
X11967.23	11967-23	Cellular retinoic acid-binding protein 1	CRABP1	-0.166439	0.023178	1.63492
X11969.5	11969-5	Protein S100-A2	S100A2	-0.0832332	0.258705	0.587196
X11988.24	11988-24	Receptor-type tyrosine-protein phosphatase H	PTPRH	-0.0844323	0.251883	0.598801
X11989.35	11989-35	ER membrane protein complex subunit 1	EMC1	-0.00451959	0.951181	0.0217368
X12001.7	12001-7	Tight junction protein ZO-1	TJP1	-0.170611	0.0198996	1.70116
X12008.3	12008-3	T-cell antigen CD7	CD7	0.0862991	0.241513	0.61706
X12014.19	12014-19	6-pyruvoyl tetrahydrobiopterin synthase	PTS	-0.0251342	0.733459	0.134624
X12016.60	12016-60	E3 ubiquitin-protein ligase CBL	CBL	0.0763685	0.300193	0.5226
X12018.84	12018-84	Thiamin pyrophosphokinase 1	TPK1	0.0813814	0.269487	0.569462
X12020.39	12020-39	Bisphosphoglycerate mutase	BPGM	-0.19787	0.00678495	2.16845
X12022.12	12022-12	Mothers against decapentaplegic homolog 4	SMAD4	0.10804	0.142149	0.847257
X12030.82	12030-82	Desmin	DES	-0.189665	0.00951919	2.0214
X12033.3	12033-3	Mitotic checkpoint serine/threonine-protein kinase BUB1	BUB1	0.0840146	0.254245	0.594748
X12034.28	12034-28	Adenylyl cyclase-associated protein 1	CAP1	0.0636704	0.387933	0.411243
X12041.33	12041-33	Heat shock 70 kDa protein 1-like	HSPA1L	-0.146155	0.0465303	1.33226
X12046.51	12046-51	TAR DNA-binding protein 43	TARDBP	-0.0575647	0.435136	0.361375
X12077.32	12077-32	Growth/differentiation factor 8	MSTN	-0.277033	0.000129212	3.8887
X12329.21	12329-21	Ribosomal protein S6 kinase alpha-1	RPS6KA1	0.0159458	0.828973	0.0814598
X12332.7	12332-7	Eukaryotic elongation factor 2 kinase	EEF2K	-0.031721	0.667335	0.175656
X12333.87	12333-87	Ribose-5-phosphate isomerase	RPIA	-0.0944431	0.199767	0.699477
X12334.25	12334-25	Serine hydroxymethyltransferase, cytosolic	SHMT1	-0.0734518	0.319084	0.496095
X12338.27	12338-27	Pikachurin	EGFLAM	-0.0128669	0.861626	0.0646813
X12340.17	12340-17	Alanine--tRNA ligase, cytoplasmic	AARS1	0.0814205	0.269256	0.569834
X12341.8	12341-8	Dual specificity protein phosphatase 6	DUSP6	0.208532	0.00428612	2.36794
X12343.14	12343-14	Arf-GAP with coiled-coil, ANK repeat and PH domain-containing protein 2	ACAP2	0.16723	0.0225231	1.64737
X12345.4	12345-4	Anaphase-promoting complex subunit 10	ANAPC10	0.0777914	0.291251	0.535733
X12347.29	12347-29	Cerebral cavernous malformations 2 protein	CCM2	0.0130216	0.859978	0.0655125
X12348.46	12348-46	Serine--tRNA ligase, mitochondrial	SARS2	0.111039	0.131343	0.881594
X12350.86	12350-86	Protein C-ets-2	ETS2	0.027952	0.704897	0.151875
X12351.25	12351-25	Signal transducer and activator of transcription 1-alpha/beta	STAT1	0.141636	0.053809	1.26914
X12352.70	12352-70	Arrestin domain-containing protein 3	ARRDC3	0.0296137	0.688242	0.162259
X12355.223	12355-223	Ribosome-recycling factor, mitochondrial	MRRF	0.110119	0.134586	0.870999
X12356.65	12356-65	Sorcin	SRI	0.079716	0.279442	0.553709
X12357.41	12357-41	Synaptosomal-associated protein 29	SNAP29	-0.0139905	0.849679	0.0707449
X12358.6	12358-6	Immunoglobulin-binding protein 1	IGBP1	0.0512949	0.48686	0.312596
X12361.102	12361-102	Ras-related protein R-Ras2	RRAS2	-0.0498901	0.498885	0.301999
X12363.70	12363-70	Tribbles homolog 2	TRIB2	-0.0658579	0.371805	0.429685
X12365.108	12365-108	RuvB-like 1	RUVBL1	0.0775396	0.29282	0.533399
X12366.16	12366-16	Gamma-crystallin D	CRYGD	-0.0856874	0.244877	0.611051
X12367.52	12367-52	Macoilin	MACO1	0.0138459	0.851214	0.0699611
X12368.18	12368-18	Histone acetyltransferase KAT2B	KAT2B	-0.0100621	0.891579	0.0498402
X12370.30	12370-30	Apolipoprotein F	APOF	0.166639	0.0230112	1.63806
X12372.50	12372-50	Tropomyosin alpha-3 chain	TPM3	0.137742	0.0608152	1.21599
X12373.73	12373-73	Transformer-2 protein homolog beta	TRA2B	0.368723	2.23748e-07	6.65024
X12374.8	12374-8	Platelet-activating factor acetylhydrolase IB subunit gamma	PAFAH1B3	-0.166169	0.0234057	1.63068
X12376.85	12376-85	Cyclin-dependent kinase 4 inhibitor D	CDKN2D	0.0914891	0.214259	0.669061
X12378.71	12378-71	Tapasin	TAPBP	0.150284	0.0406167	1.3913
X12381.26	12381-26	Carbonyl reductase [NADPH] 1	CBR1	0.410575	5.86926e-09	8.23142
X12382.2	12382-2	Probable ATP-dependent RNA helicase DDX58	DDX58	0.152333	0.0379243	1.42108
X12384.92	12384-92	COP9 signalosome complex subunit 7b	COPS7B	-0.0452844	0.539382	0.268104
X12385.4	12385-4	Calpain-3	CAPN3	-0.0702404	0.340757	0.467556
X12386.11	12386-11	Aminopeptidase B	RNPEP	0.105095	0.153406	0.814158
X12387.7	12387-7	PDZ and LIM domain protein 4	PDLIM4	0.0046436	0.949843	0.0223481
X12389.4	12389-4	Origin recognition complex subunit 6	ORC6	0.108831	0.139236	0.856249
X12391.27	12391-27	PDZ domain-containing protein 7	PDZD7	-0.0112537	0.878832	0.0560943
X12392.30	12392-30	ADP-ribosylation factor-like protein 1	ARL1	0.15889	0.0303	1.51856
X12394.53	12394-53	Transmembrane protein C16orf54	C16orf54	-0.035158	0.633785	0.198058
X12395.86	12395-86	Aspartate--tRNA ligase, mitochondrial	DARS2	0.0897902	0.222927	0.651838
X12396.19	12396-19	3-hydroxyisobutyryl-CoA hydrolase, mitochondrial	HIBCH	0.140939	0.0550124	1.25954
X12398.15	12398-15	Paired box protein Pax-4	PAX4	-0.041204	0.576574	0.239145
X12399.194	12399-194	Coiled-coil domain-containing protein 50	CCDC50	0.222394	0.00228157	2.64177
X12400.25	12400-25	Ubiquitin-conjugating enzyme E2 T	UBE2T	-0.0491969	0.504876	0.296815
X12401.3	12401-3	AMSH-like protease	STAMBPL1	-0.033556	0.649335	0.187531
X12403.30	12403-30	Ras-related protein Rab-39B	RAB39B	0.0145929	0.843288	0.074024
X12406.119	12406-119	GTP-binding protein Di-Ras3	DIRAS3	-0.0802811	0.276037	0.559033
X12408.333	12408-333	Ras-related protein Rab-22A	RAB22A	0.127681	0.0824375	1.08388
X12409.90	12409-90	Ras-related protein Rab-7b	RAB7B	-0.110744	0.132376	0.878192
X12411.60	12411-60	Protein max	MAX	0.109213	0.137844	0.860613
X12414.31	12414-31	14-3-3 protein beta/alpha	YWHAB	0.0747572	0.310535	0.507889
X12415.122	12415-122	Endothelial differentiation-related factor 1	EDF1	-0.0331579	0.653224	0.184938
X12417.46	12417-46	EKC/KEOPS complex subunit TPRKB	TPRKB	0.171245	0.0194382	1.71134
X12420.10	12420-10	Glycerol-3-phosphate dehydrogenase 1-like protein	GPD1L	-0.111201	0.130777	0.88347
X12422.143	12422-143	Arachidonate 15-lipoxygenase B	ALOX15B	-0.058417	0.428356	0.368195
X12423.38	12423-38	APOBEC1 complementation factor	A1CF	-0.0233513	0.751725	0.123941
X12424.107	12424-107	Thymocyte nuclear protein 1	THYN1	0.0172139	0.815605	0.0885201
X12425.104	12425-104	ADP-ribosylation factor 6	ARF6	0.0664435	0.367559	0.434673
X12426.19	12426-19	MOB kinase activator 1A	MOB1A	0.251104	0.000546083	3.26274
X12427.8	12427-8	M-phase inducer phosphatase 2	CDC25B	0.0386192	0.600737	0.221316
X12428.2	12428-2	Lysophospholipase-like protein 1	LYPLAL1	-0.0205391	0.780816	0.107452
X12430.78	12430-78	Polyadenylate-binding protein-interacting protein 1	PAIP1	-0.0269683	0.714824	0.145801
X12431.13	12431-13	Protein pelota homolog	PELO	0.0819436	0.266181	0.574822
X12432.23	12432-23	Calcyclin-binding protein	CACYBP	0.0640751	0.384918	0.414631
X12433.8	12433-8	ADP-ribosylation factor-like protein 11	ARL11	-0.0728625	0.322992	0.490808
X12434.25	12434-25	IST1 homolog	IST1	0.0371404	0.614763	0.211292
X12436.84	12436-84	Glutathione S-transferase omega-1	GSTO1	0.0781401	0.289087	0.538972
X12437.18	12437-18	Serine/threonine-protein kinase ULK3	ULK3	0.147421	0.0446451	1.35023
X12438.127	12438-127	DNA-3-methyladenine glycosylase	MPG	0.204578	0.00509518	2.29284
X12439.67	12439-67	Interferon regulatory factor 9	IRF9	-0.0469926	0.524173	0.280525
X12442.4	12442-4	Rho-related GTP-binding protein RhoD	RHOD	-0.0709491	0.335895	0.473796
X12444.39	12444-39	Nuclear receptor subfamily 5 group A member 2	NR5A2	-0.0929493	0.207004	0.684022
X12445.50	12445-50	Ankyrin repeat domain-containing protein 27	ANKRD27	-0.140691	0.0554456	1.25613
X12446.49	12446-49	Glutathione S-transferase A1	GSTA1	-0.0418753	0.570373	0.243841
X12448.246	12448-246	Glycylpeptide N-tetradecanoyltransferase 1	NMT1	0.11963	0.103867	0.983522
X12449.16	12449-16	Peptidyl-prolyl cis-trans isomerase H	PPIH	0.119125	0.105347	0.977379
X12450.42	12450-42	Phosphomevalonate kinase	PMVK	0.0535384	0.467983	0.32977
X12451.62	12451-62	Transcription regulator protein BACH1	BACH1	-0.133826	0.0686009	1.16367
X12452.32	12452-32	Histone-lysine N-methyltransferase SUV420H2	KMT5C	-0.234687	0.0012629	2.89863
X12453.161	12453-161	Nuclear RNA export factor 1	NXF1	0.0652705	0.376095	0.424702
X12454.105	12454-105	N-terminal Xaa-Pro-Lys N-methyltransferase 1	NTMT1	0.103756	0.158742	0.799309
X12455.48	12455-48	Myoneurin	MYNN	-0.101003	0.170151	0.769167
X12456.5	12456-5	6-phosphofructo-2-kinase/fructose-2,6-bisphosphatase 3	PFKFB3	-0.0459464	0.533462	0.272897
X12457.10	12457-10	1,2-dihydroxy-3-keto-5-methylthiopentene dioxygenase	ADI1	0.155211	0.0343996	1.46345
X12458.79	12458-79	Calcineurin B homologous protein 1	CHP1	0.168019	0.0218857	1.65984
X12459.13	12459-13	Pleckstrin homology domain-containing family A member 1	PLEKHA1	-0.0114719	0.876501	0.0572476
X12460.18	12460-18	Proteasome subunit alpha type-7	PSMA7	-0.0112388	0.878991	0.0560156
X12461.8	12461-8	NAD-dependent protein deacylase sirtuin-5, mitochondrial	SIRT5	0.129762	0.0775195	1.11059
X12462.20	12462-20	Histone-lysine N-methyltransferase SETMAR	SETMAR	-0.0462644	0.53063	0.275208
X12463.7	12463-7	Kelch-like protein 13	KLHL13	-0.0231592	0.753701	0.122801
X12466.7	12466-7	Heterogeneous nuclear ribonucleoprotein A1	HNRNPA1	0.230821	0.00152611	2.81642
X12469.19	12469-19	Microtubule-associated protein RP/EB family member 1	MAPRE1	0.0821702	0.264857	0.576988
X12471.47	12471-47	Double-stranded RNA-binding protein Staufen homolog 1	STAU1	0.0643921	0.382566	0.417293
X12473.48	12473-48	BTB/POZ domain-containing protein KCTD5	KCTD5	-0.117642	0.109785	0.959455
X12475.48	12475-48	Chloride intracellular channel protein 5	CLIC5	-0.152467	0.0377532	1.42305
X12476.50	12476-50	Fructose-2,6-bisphosphatase TIGAR	TIGAR	0.0518358	0.482272	0.316708
X12477.42	12477-42	Translin	TSN	-0.103307	0.160564	0.794352
X12478.15	12478-15	60S ribosomal protein L30	RPL30	0.213509	0.00343278	2.46435
X12479.50	12479-50	cAMP-dependent protein kinase type I-beta regulatory subunit	PRKAR1B	0.21134	0.00378376	2.42208
X12480.9	12480-9	OTU domain-containing protein 5	OTUD5	-0.0933484	0.205052	0.688136
X12482.5	12482-5	Nucleosome-remodeling factor subunit BPTF	BPTF	-0.0897566	0.2231	0.6515
X12483.62	12483-62	Nuclear receptor ROR-beta	RORB	0.0547824	0.457691	0.339427
X12484.67	12484-67	Phosphatidylinositol transfer protein beta isoform	PITPNB	-0.175249	0.0167335	1.77641
X12486.8	12486-8	Glutaredoxin-2, mitochondrial	GLRX2	0.171941	0.0189428	1.72256
X12488.9	12488-9	Malignant T-cell-amplified sequence 1	MCTS1	0.182207	0.012807	1.89255
X12490.92	12490-92	Ragulator complex protein LAMTOR3	LAMTOR3	0.0920151	0.211624	0.674434
X12491.23	12491-23	Chloride intracellular channel protein 4	CLIC4	0.0967667	0.188876	0.723823
X12493.42	12493-42	Ubiquitin thioesterase OTUB2	OTUB2	0.013652	0.853275	0.0689111
X12494.99	12494-99	Gamma-aminobutyric acid receptor-associated protein-like 2	GABARAPL2	0.103561	0.159534	0.797147
X12497.29	12497-29	Tudor-interacting repair regulator protein	NUDT16L1	0.135749	0.0646826	1.18921
X12498.12	12498-12	Tax1-binding protein 3	TAX1BP3	0.248726	0.000618747	3.20849
X12499.108	12499-108	Endophilin-A1	SH3GL2	0.0572887	0.437345	0.359176
X12500.88	12500-88	SUMO-activating enzyme subunit 2	UBA2	0.0642168	0.383866	0.415821
X12501.10	12501-10	Tubulin-specific chaperone A	TBCA	0.242973	0.000833009	3.07935
X12503.5	12503-5	Ovarian cancer G-protein coupled receptor 1	GPR68	0.179751	0.0140893	1.85111
X12504.26	12504-26	Leiomodin-1	LMOD1	-0.123375	0.0934085	1.02961
X12507.16	12507-16	Inositol-trisphosphate 3-kinase C	ITPKC	-0.0532699	0.470221	0.327698
X12508.9	12508-9	Charged multivesicular body protein 3	CHMP3	0.234769	0.00125779	2.90039
X12509.115	12509-115	COMM domain-containing protein 1	COMMD1	-0.011912	0.871803	0.0595818
X12510.3	12510-3	Signal-transducing adaptor protein 1	STAP1	-0.0282765	0.701633	0.15389
X12511.83	12511-83	Solute carrier family 41 member 2	SLC41A2	0.0598363	0.417203	0.379653
X12513.8	12513-8	Glycolipid transfer protein	GLTP	-0.0490123	0.506478	0.29544
X12514.16	12514-16	tRNA (guanine-N(7)-)-methyltransferase	METTL1	-0.11905	0.105566	0.976474
X12515.45	12515-45	Uridine-cytidine kinase 2	UCK2	-0.0534377	0.468821	0.328993
X12516.13	12516-13	Transcriptional enhancer factor TEF-3	TEAD4	0.000687215	0.992572	0.00323778
X12517.52	12517-52	Programmed cell death protein 5	PDCD5	0.170553	0.0199421	1.70023
X12518.289	12518-289	Protein polybromo-1	PBRM1	0.0746621	0.311153	0.507026
X12521.3	12521-3	Cyclin-dependent kinase 4 inhibitor C	CDKN2C	-0.141972	0.0532377	1.27378
X12522.6	12522-6	UV excision repair protein RAD23 homolog B	RAD23B	0.187858	0.0102385	1.98976
X12524.18	12524-18	Diamine acetyltransferase 2	SAT2	0.0288807	0.69557	0.157659
X12527.50	12527-50	Thyroid hormone receptor alpha	THRA	0.0941764	0.201045	0.696707
X12528.40	12528-40	ATPase WRNIP1	WRNIP1	-0.10418	0.15704	0.80399
X12529.32	12529-32	Inactive peptidyl-prolyl cis-trans isomerase FKBP6	FKBP6	0.00528046	0.942975	0.0254997
X12530.14	12530-14	Cyclin-dependent kinases regulatory subunit 1	CKS1B	0.189495	0.00958479	2.01842
X12531.5	12531-5	Endogenous retrovirus group V member 1 Env polyprotein	ERVV-1	-0.044766	0.54404	0.264369
X12532.28	12532-28	Ubiquitin-conjugating enzyme E2 R1	CDC34	0.0518825	0.481877	0.317064
X12533.135	12533-135	Cytohesin-2	CYTH2	-0.165608	0.0238845	1.62188
X12534.10	12534-10	Calcium-binding and coiled-coil domain-containing protein 2	CALCOCO2	0.169487	0.0207412	1.68317
X12535.2	12535-2	DNA repair protein XRCC1	XRCC1	0.0179804	0.807551	0.0928301
X12536.46	12536-46	Myotubularin-related protein 6	MTMR6	0.0982736	0.18205	0.73981
X12537.88	12537-88	Transcriptional activator protein Pur-alpha	PURA	0.0637058	0.387669	0.411539
X12538.19	12538-19	Regulator of G-protein signaling 7	RGS7	0.0140734	0.848798	0.0711954
X12540.25	12540-25	Rho-related GTP-binding protein RhoG	RHOG	0.20491	0.0050223	2.2991
X12543.76	12543-76	Zinc finger protein 560	ZNF560	-0.126498	0.0853445	1.06882
X12546.1	12546-1	Smoothelin	SMTN	0.118625	0.106826	0.971323
X12548.75	12548-75	Ras-related GTP-binding protein C	RRAGC	-0.117959	0.108825	0.963273
X12549.33	12549-33	Hematopoietic prostaglandin D synthase	HPGDS	-0.267936	0.000217849	3.66185
X12551.3	12551-3	E3 ubiquitin-protein ligase Itchy homolog	ITCH	-0.0367842	0.618163	0.208897
X12553.5	12553-5	Serine/threonine-protein kinase VRK1	VRK1	-0.0109665	0.881901	0.0545801
X12554.10	12554-10	DNA repair protein RAD51 homolog 4	RAD51D	-0.00764701	0.917495	0.0373963
X12556.7	12556-7	Ubiquitin-conjugating enzyme E2 C	UBE2C	-0.151191	0.0394055	1.40444
X12557.18	12557-18	RNA-binding protein Nova-1	NOVA1	0.0495345	0.501954	0.299336
X12558.3	12558-3	Ubiquitin-associated and SH3 domain-containing protein B	UBASH3B	0.0166974	0.821044	0.0856335
X12560.9	12560-9	5'(3')-deoxyribonucleotidase, cytosolic type	NT5C	0.130844	0.0750587	1.1246
X12562.1	12562-1	Serine/threonine-protein kinase N1	PKN1	0.0402864	0.585099	0.232771
X12563.2	12563-2	Tumor necrosis factor alpha-induced protein 8	TNFAIP8	0.149484	0.0417104	1.37976
X12564.9	12564-9	60S ribosome subunit biogenesis protein NIP7 homolog	NIP7	0.0726424	0.32446	0.488839
X12568.14	12568-14	Kelch-like ECH-associated protein 1	KEAP1	-0.0107008	0.884743	0.053183
X12569.25	12569-25	T-complex protein 1 subunit epsilon	CCT5	-0.015515	0.833525	0.0790814
X12571.14	12571-14	ADP-ribosylation factor-like protein 3	ARL3	0.192192	0.00858832	2.06609
X12572.236	12572-236	Embryonal Fyn-associated substrate	EFS	0.0896428	0.22369	0.650354
X12573.80	12573-80	Tripartite motif-containing protein 3	TRIM3	-0.0217494	0.768256	0.114494
X12574.36	12574-36	Endothelin-2	EDN2	0.135484	0.0652111	1.18568
X12575.30	12575-30	C-1-tetrahydrofolate synthase, cytoplasmic	MTHFD1	0.0627454	0.394879	0.403536
X12576.21	12576-21	Melanoma-associated antigen 3	MAGEA3	-0.0381344	0.60532	0.218015
X12577.100	12577-100	Flap endonuclease 1	FEN1	-0.0753672	0.306593	0.513438
X12578.13	12578-13	ADP-ribosylation factor 3	ARF3	-0.0049569	0.946464	0.0238959
X12580.7	12580-7	Proteasome subunit beta type-5	PSMB5	-0.125354	0.0882311	1.05438
X12581.39	12581-39	Inositol monophosphatase 2	IMPA2	-0.0970448	0.187603	0.726761
X12583.77	12583-77	Serine/threonine-protein kinase A-Raf	ARAF	0.0134263	0.855673	0.067692
X12585.39	12585-39	DNA excision repair protein ERCC-1	ERCC1	-0.119932	0.102991	0.987203
X12587.65	12587-65	ADP-ribosylation factor-like protein 2	ARL2	0.121268	0.0991859	1.00355
X12591.27	12591-27	Oligophrenin-1	OPHN1	0.0662067	0.369272	0.432653
X12593.33	12593-33	p53 and DNA damage-regulated protein 1	PDRG1	0.0794083	0.281308	0.550818
X12594.5	12594-5	Grancalcin	GCA	0.307944	1.90404e-05	4.72032
X12595.11	12595-11	Tropomodulin-1	TMOD1	-0.15966	0.0294969	1.53022
X12597.68	12597-68	Autophagy protein 5	ATG5	0.0393428	0.593927	0.226267
X12599.10	12599-10	Fermitin family homolog 3	FERMT3	0.16331	0.0259332	1.58614
X12603.87	12603-87	Polyadenylate-binding protein 4	PABPC4	0.173692	0.0177437	1.75095
X12604.16	12604-16	Polycomb protein SCMH1	SCMH1	0.115623	0.11606	0.935318
X12605.1	12605-1	Exosome complex component RRP40	EXOSC3	-0.0531859	0.470922	0.327051
X12612.37	12612-37	Proteasome subunit beta type-1	PSMB1	0.249481	0.000594751	3.22566
X12616.45	12616-45	Nuclear receptor-binding protein	NRBP1	0.0190546	0.796298	0.0989246
X12617.2	12617-2	Serine/threonine-protein kinase 24	STK24	0.0550005	0.4559	0.34113
X12618.50	12618-50	Aldo-keto reductase family 1 member C1	AKR1C1	-0.0815529	0.268476	0.571095
X12619.14	12619-14	Protein phosphatase 1A	PPM1A	0.217496	0.00286333	2.54313
X12620.3	12620-3	Septin-11	SEPTIN11	0.159537	0.029624	1.52836
X12621.55	12621-55	Serine/threonine-protein phosphatase 2A 65 kDa regulatory subunit A alpha isoform	PPP2R1A	-0.0172139	0.815605	0.0885201
X12622.96	12622-96	Histone-lysine N-methyltransferase ASH1L	ASH1L	-0.0859764	0.243283	0.613888
X12623.84	12623-84	Protein Jumonji	JARID2	0.0264153	0.720425	0.142411
X12625.138	12625-138	Kelch-like protein 7	KLHL7	0.016771	0.820268	0.0860443
X12626.6	12626-6	Sentrin-specific protease 7	SENP7	-0.0579154	0.432339	0.364175
X12627.97	12627-97	Ubiquitin-like modifier-activating enzyme ATG7	ATG7	0.0980964	0.182843	0.737922
X12628.31	12628-31	LanC-like protein 2	LANCL2	-0.0174359	0.813271	0.0897647
X12630.8	12630-8	Arfaptin-2	ARFIP2	-0.0446373	0.5452	0.263444
X12632.14	12632-14	Arylamine N-acetyltransferase 1	NAT1	-0.119882	0.103136	0.986589
X12633.3	12633-3	Tyrosine-protein phosphatase non-receptor type 9	PTPN9	0.0450168	0.541784	0.266174
X12634.79	12634-79	Breast cancer anti-estrogen resistance protein 3:Guanine Nucleotide Exchange Factor Domain	BCAR3	-0.00536997	0.94201	0.0259444
X12635.9	12635-9	tRNA (cytosine(38)-C(5))-methyltransferase	TRDMT1	-0.090551	0.219014	0.659527
X12636.113	12636-113	N-lysine methyltransferase SMYD2	SMYD2	-0.106475	0.148049	0.829594
X12637.7	12637-7	Carnitine O-acetyltransferase	CRAT	0.0696884	0.344574	0.462717
X12641.3	12641-3	Type II inositol 1,4,5-trisphosphate 5-phosphatase	INPP5B	0.0411275	0.577282	0.238612
X12643.4	12643-4	Beta-arrestin-1	ARRB1	0.0577009	0.434049	0.362461
X12644.63	12644-63	Adenylosuccinate synthetase isozyme 2	ADSS2	0.303903	2.47671e-05	4.60613
X12646.2	12646-2	Ribulose-phosphate 3-epimerase	RPE	0.0191348	0.795459	0.0993821
X12647.52	12647-52	Histone-lysine N-methyltransferase SETD2	SETD2	-0.0102719	0.889333	0.0509358
X12649.80	12649-80	Malate dehydrogenase, mitochondrial	MDH2	0.0876735	0.23407	0.630654
X12650.43	12650-43	Guanine nucleotide-binding protein G(k) subunit alpha	GNAI3	-0.018497	0.802134	0.0957531
X12651.21	12651-21	[Pyruvate dehydrogenase (acetyl-transferring)] kinase isozyme 2, mitochondrial	PDK2	-0.0474439	0.520192	0.283836
X12652.37	12652-37	Adenosylhomocysteinase 2	AHCYL1	0.0604553	0.412391	0.38469
X12653.13	12653-13	Casein kinase I isoform gamma-2	CSNK1G2	-0.027856	0.705864	0.151279
X12655.30	12655-30	Beta-soluble NSF attachment protein	NAPB	-0.0590933	0.42302	0.373639
X12656.1	12656-1	Kinesin light chain 1	KLC1	0.0269133	0.71538	0.145463
X12657.2	12657-2	GDP-L-fucose synthase	GFUS	-0.16518	0.0242544	1.61521
X12658.72	12658-72	Pantothenate kinase 3	PANK3	0.0936973	0.203357	0.691742
X12659.13	12659-13	Obg-like ATPase 1	OLA1	0.0258484	0.726183	0.138954
X12661.44	12661-44	Gamma-aminobutyric acid receptor-associated protein-like 1	GABARAPL1	0.553497	2.54154e-16	15.5949
X12662.82	12662-82	Delta(3,5)-Delta(2,4)-dienoyl-CoA isomerase, mitochondrial	ECH1	0.12477	0.0897341	1.04704
X12663.1	12663-1	Thiosulfate sulfurtransferase	TST	0.0252759	0.732014	0.135481
X12664.19	12664-19	Tyrosine-protein phosphatase non-receptor type 13	PTPN13	-0.125124	0.0888192	1.05149
X12665.16	12665-16	Interleukin enhancer-binding factor 2	ILF2	0.016979	0.818078	0.0872053
X12667.2	12667-2	Guanine deaminase	GDA	-0.0437682	0.553061	0.257227
X12668.7	12668-7	Vacuolar protein sorting-associated protein 4B	VPS4B	0.0394622	0.592807	0.227087
X12669.30	12669-30	E3 ubiquitin-protein ligase HECW1	HECW1	-0.0966026	0.189631	0.722091
X12670.15	12670-15	Cell cycle checkpoint protein RAD1	RAD1	0.0835782	0.256729	0.590525
X12671.35	12671-35	Sulfotransferase family cytosolic 1B member 1	SULT1B1	-0.174537	0.0171893	1.76474
X12675.14	12675-14	Aspartate--tRNA ligase, cytoplasmic	DARS1	0.0242651	0.742345	0.129394
X12676.1	12676-1	Protein kinase C and casein kinase substrate in neurons protein 1	PACSIN1	0.0421681	0.567678	0.245898
X12677.164	12677-164	Protein flightless-1 homolog	FLII	0.082545	0.262676	0.580579
X12678.66	12678-66	U1 small nuclear ribonucleoprotein A	SNRPA	0.216734	0.00296515	2.52795
X12681.63	12681-63	Ubiquitin carboxyl-terminal hydrolase 21	USP21	-0.0168978	0.818932	0.0867521
X12682.5	12682-5	Kynurenine--oxoglutarate transaminase 3	KYAT3	-0.0370583	0.615546	0.21074
X12683.156	12683-156	Dihydropyrimidinase-related protein 5	DPYSL5	-0.0967928	0.188756	0.724099
X12684.5	12684-5	Adseverin	SCIN	0.0614531	0.404706	0.39286
X12685.57	12685-57	Homer protein homolog 2	HOMER2	0.168535	0.0214768	1.66803
X12686.15	12686-15	3-mercaptopyruvate sulfurtransferase	MPST	0.00628191	0.932184	0.0304983
X12687.2	12687-2	2,4-dienoyl-CoA reductase, mitochondrial	DECR1	0.194515	0.00780451	2.10765
X12688.115	12688-115	Ribosomal protein S6 kinase alpha-6	RPS6KA6	0.0823623	0.263738	0.578827
X12689.56	12689-56	Actin-related protein 2/3 complex subunit 1B	ARPC1B	0.25356	0.000479369	3.31933
X12690.33	12690-33	Septin-10	SEPTIN10	-0.14862	0.0429181	1.36736
X12691.44	12691-44	Serine hydroxymethyltransferase, mitochondrial	SHMT2	0.152781	0.0373568	1.42763
X12692.56	12692-56	Histone-lysine N-methyltransferase, H3 lysine-79 specific	DOT1L	0.0314776	0.669737	0.174096
X12693.2	12693-2	SH3 domain-binding glutamic acid-rich-like protein	SH3BGRL	0.156369	0.0330612	1.48068
X12694.28	12694-28	Probable dimethyladenosine transferase	DIMT1	-0.0407751	0.580552	0.236159
X12695.62	12695-62	Kelch-like protein 12	KLHL12	0.0414688	0.574124	0.240994
X12696.166	12696-166	Protein arginine N-methyltransferase 3	PRMT3	0.0299978	0.684413	0.164682
X12697.30	12697-30	Phosphatidylinositol 5-phosphate 4-kinase type-2 alpha	PIP4K2A	0.0645376	0.38149	0.418517
X12698.72	12698-72	Importin subunit alpha-3	KPNA4	0.110732	0.132418	0.878053
X12699.28	12699-28	T-complex protein 1 subunit theta	CCT8	0.051349	0.4864	0.313006
X12700.9	12700-9	ATP-citrate synthase	ACLY	0.0575405	0.43533	0.361182
X12701.1	12701-1	Eukaryotic translation initiation factor 1b	EIF1B	0.0278028	0.706399	0.15095
X12702.13	12702-13	E3 ubiquitin-protein ligase pellino homolog 2	PELI2	0.0715477	0.331824	0.479093
X12703.6	12703-6	Serine/threonine-protein kinase Nek7	NEK7	-0.0267324	0.717212	0.144353
X12704.26	12704-26	SH2 domain-containing protein 3C	SH2D3C	-0.0564122	0.444401	0.352225
X12705.9	12705-9	Probable E3 ubiquitin-protein ligase HERC1	HERC1	-0.079317	0.281863	0.549962
X12706.2	12706-2	Serine/threonine-protein kinase MRCK alpha	CDC42BPA	0.165731	0.0237786	1.62381
X12707.26	12707-26	Dihydropyrimidinase-related protein 3	DPYSL3	0.0748523	0.309919	0.508752
X12708.91	12708-91	Lethal(3)malignant brain tumor-like protein 2	L3MBTL2	0.0994093	0.177026	0.751963
X12709.63	12709-63	Histone H1x	H1-10	0.115446	0.116624	0.933213
X12711.19	12711-19	Gap junction alpha-8 protein	GJA8	-0.15359	0.0363487	1.43951
X12712.9	12712-9	High mobility group protein 20A	HMG20A	0.167469	0.0223285	1.65114
X12713.365	12713-365	Regulator of G-protein signaling 19	RGS19	-0.0453888	0.538446	0.268858
X12714.38	12714-38	AP-1 complex subunit gamma-like 2	AP1G2	0.129526	0.0780669	1.10753
X12715.30	12715-30	mRNA-decapping enzyme 1B	DCP1B	0.117708	0.109584	0.960251
X12716.3	12716-3	Zinc finger protein 175	ZNF175	-0.0887253	0.228485	0.641143
X12717.65	12717-65	TOX high mobility group box family member 3	TOX3	0.0795053	0.280719	0.551729
X12718.43	12718-43	Peptidyl-prolyl cis-trans isomerase NIMA-interacting 4	PIN4	0.135359	0.0654617	1.18401
X12720.71	12720-71	Ubiquilin-4	UBQLN4	0.190023	0.00938208	2.0277
X12721.4	12721-4	Tax1-binding protein 1	TAX1BP1	-0.0832947	0.258352	0.587789
X12724.81	12724-81	Cold-inducible RNA-binding protein	CIRBP	0.17073	0.019812	1.70307
X12726.3	12726-3	Regulatory factor X-associated protein	RFXAP	0.0801113	0.277056	0.557432
X12727.7	12727-7	Prostaglandin F2 receptor negative regulator	PTGFRN	-0.303668	2.51457e-05	4.59954
X12729.12	12729-12	Proteasome assembly chaperone 3	PSMG3	0.0794139	0.281274	0.550871
X12730.3	12730-3	Kinetochore protein NDC80 homolog	NDC80	0.0910668	0.216391	0.664762
X12731.12	12731-12	Pleckstrin homology domain-containing family A member 7	PLEKHA7	0.0695765	0.345351	0.461739
X12732.13	12732-13	MAGUK p55 subfamily member 7	MPP7	0.055091	0.455158	0.341837
X12734.112	12734-112	Kinesin-like protein KIF22	KIF22	0.049693	0.500585	0.300522
X12735.39	12735-39	Cold shock domain-containing protein E1	CSDE1	0.121663	0.098081	1.00842
X12737.12	12737-12	Plastin-1	PLS1	0.00190872	0.979372	0.00905224
X12738.43	12738-43	Nischarin	NISCH	0.0990568	0.178574	0.748182
X12740.55	12740-55	Protein FEV	FEV	0.0637618	0.387251	0.412007
X12742.160	12742-160	Transmembrane protein 8B	TMEM8B	-0.113454	0.123108	0.909712
X12743.18	12743-18	BAG family molecular chaperone regulator 5	BAG5	0.0819389	0.266209	0.574777
X12746.4	12746-4	Cytohesin-4	CYTH4	0.0627576	0.394787	0.403637
X12747.89	12747-89	RNA-binding protein 3	RBM3	0.266381	0.000237765	3.62385
X12748.6	12748-6	Bromodomain testis-specific protein	BRDT	0.036704	0.618929	0.208359
X12750.9	12750-9	Integrin beta-2	ITGB2	0.0454709	0.53771	0.269452
X12751.26	12751-26	Zinc fingers and homeoboxes protein 1	ZHX1	-0.0581111	0.430782	0.365742
X12753.6	12753-6	Amyloid beta A4 precursor protein-binding family B member 2:Phosphotyrosine Interaction Domain 1	APBB2	0.0655968	0.373708	0.427468
X12754.14	12754-14	Cold shock domain-containing protein C2	CSDC2	0.00358993	0.961214	0.0171799
X12756.3	12756-3	Transcription regulator protein BACH2	BACH2	-0.0605924	0.41133	0.385809
X12758.47	12758-47	Glutamate receptor ionotropic, delta-2	GRID2	-0.111932	0.128249	0.891946
X12759.47	12759-47	Interleukin enhancer-binding factor 3	ILF3	0.239262	0.00100544	2.99764
X12760.34	12760-34	Zinc finger protein 774	ZNF774	-0.168332	0.0216369	1.6648
X12761.12	12761-12	Amyloid beta A4 precursor protein-binding family B member 2:Phosphotyrosine Interaction Domain 2	APBB2	0.00856269	0.907657	0.0420783
X12763.69	12763-69	Zinc finger protein 334	ZNF334	-0.286315	7.44016e-05	4.12842
X12764.3	12764-3	Engulfment and cell motility protein 1	ELMO1	0.152347	0.0379072	1.42128
X12766.33	12766-33	Probable G-protein coupled receptor 142	GPR142	-0.139482	0.0575971	1.2396
X12768.3	12768-3	Protein phosphatase 1 regulatory subunit 3B	PPP1R3B	-0.0856221	0.245238	0.610412
X12771.19	12771-19	Zinc finger protein 180	ZNF180	-0.114903	0.118363	0.926784
X12772.8	12772-8	Nuclear pore complex protein Nup98-Nup96	NUP98	0.0811538	0.270833	0.567299
X12774.12	12774-12	Potassium/sodium hyperpolarization-activated cyclic nucleotide-gated channel 1	HCN1	-0.0648248	0.37937	0.420937
X12775.6	12775-6	High mobility group protein B3	HMGB3	-0.0287931	0.696449	0.157111
X12777.11	12777-11	Splicing factor 1	SF1	0.205893	0.00481212	2.31766
X12779.30	12779-30	PR domain zinc finger protein 4	PRDM4	-0.0520148	0.480759	0.318073
X12781.2	12781-2	RISC-loading complex subunit TARBP2	TARBP2	0.170324	0.0201117	1.69655
X12783.29	12783-29	Heterogeneous nuclear ribonucleoprotein M	HNRNPM	0.0657871	0.372321	0.429083
X12784.10	12784-10	Amyloid beta A4 precursor protein-binding family B member 3:Phosphotyrosine Interaction Domain 1,Isoform II	APBB3	-0.116484	0.113349	0.945583
X12785.49	12785-49	Transcriptional regulator Kaiso	ZBTB33	-0.0814468	0.269101	0.570084
X12786.61	12786-61	Glycerophosphocholine phosphodiesterase GPCPD1	GPCPD1	0.0690805	0.34881	0.457411
X12787.47	12787-47	Zinc finger protein 134	ZNF134	-0.0301051	0.683345	0.16536
X12788.6	12788-6	SAGA-associated factor 29 homolog	SGF29	-0.132991	0.0703628	1.15266
X12790.10	12790-10	Coiled-coil domain-containing protein 51	CCDC51	-0.122206	0.0965803	1.01511
X12793.4	12793-4	Piwi-like protein 1	PIWIL1	-0.010739	0.884334	0.0533837
X12794.6	12794-6	NACHT, LRR and PYD domains-containing protein 4	NLRP4	0.0268256	0.716267	0.144925
X12795.2	12795-2	Zinc finger protein 566	ZNF566	0.00666794	0.928028	0.032439
X12796.44	12796-44	Diphosphoinositol polyphosphate phosphohydrolase 1	NUDT3	0.223846	0.00213095	2.67143
X12798.46	12798-46	Electroneutral sodium bicarbonate exchanger 1	SLC4A8	-0.0237299	0.747834	0.126195
X12799.65	12799-65	DnaJ homolog subfamily C member 27	DNAJC27	0.0665555	0.36675	0.43563
X12800.5	12800-5	Tubulin polymerization-promoting protein family member 2	TPPP2	0.0683476	0.353959	0.451047
X12801.33	12801-33	Interferon regulatory factor 2	IRF2	0.0819837	0.265947	0.575205
X12803.9	12803-9	Zinc finger protein 329	ZNF329	-0.0272434	0.712043	0.147494
X12804.5	12804-5	Glucocorticoid modulatory element-binding protein 2	GMEB2	0.00635464	0.931401	0.0308633
X12807.89	12807-89	Rho GTPase-activating protein 30	ARHGAP30	0.249143	0.000605393	3.21796
X12808.103	12808-103	Calcium-regulated heat-stable protein 1	CARHSP1	-0.0300127	0.684264	0.164776
X12811.55	12811-55	Zinc finger protein 415	ZNF415	-0.0923357	0.21003	0.677718
X12812.25	12812-25	Acylphosphatase-2	ACYP2	0.280349	0.000106324	3.97337
X12813.18	12813-18	EH domain-binding protein 1	EHBP1	-0.052233	0.478918	0.319739
X12814.17	12814-17	RNA-binding protein 40	RNPC3	-0.128132	0.0813524	1.08963
X12815.9	12815-9	Isoleucine--tRNA ligase, cytoplasmic	IARS1	-0.126317	0.0857949	1.06654
X12817.1	12817-1	GTP-binding protein GEM	GEM	0.0259212	0.725443	0.139396
X12818.159	12818-159	Urea transporter 2	SLC14A2	0.162393	0.0267915	1.572
X12820.1	12820-1	GRB2-related adapter protein	GRAP	0.0996797	0.175845	0.75487
X12821.6	12821-6	NACHT, LRR and PYD domains-containing protein 10	NLRP10	0.154916	0.0347467	1.45909
X12822.34	12822-34	Amyloid beta A4 precursor protein-binding family B member 1:Phosphotyrosine Interaction Domain 1	APBB1	0.0606979	0.410515	0.386671
X12825.18	12825-18	DCC-interacting protein 13-alpha	APPL1	0.0243975	0.740989	0.130188
X12826.5	12826-5	Sodium/iodide cotransporter	SLC5A5	0.00682086	0.926382	0.03321
X12827.37	12827-37	Regulator of G-protein signaling 3	RGS3	-0.0707254	0.337425	0.471823
X12830.4	12830-4	Histone deacetylase complex subunit SAP18	SAP18	0.100276	0.17326	0.761303
X12831.21	12831-21	Calcineurin B homologous protein 3	TESC	0.310609	1.59752e-05	4.79655
X12832.10	12832-10	Set1/Ash2 histone methyltransferase complex subunit ASH2	ASH2L	-0.0379721	0.606857	0.216914
X12834.3	12834-3	Potassium voltage-gated channel subfamily F member 1	KCNF1	-0.0363963	0.621874	0.206298
X12835.101	12835-101	Pyrin domain-containing protein 1	PYDC1	-0.159335	0.0298339	1.52529
X12838.28	12838-28	Dual specificity protein phosphatase 15	DUSP15	0.0970222	0.187706	0.726523
X12842.43	12842-43	Syntaxin-10	STX10	0.0764263	0.299826	0.523131
X12843.6	12843-6	Zinc finger protein 410	ZNF410	-0.0583862	0.4286	0.367948
X12844.10	12844-10	BAG family molecular chaperone regulator 4	BAG4	0.105711	0.150999	0.821025
X12845.18	12845-18	Sorting nexin-17	SNX17	0.00243276	0.973711	0.0115701
X12846.3	12846-3	F-box/LRR-repeat protein 5	FBXL5	-0.0241448	0.743577	0.128674
X12847.27	12847-27	mRNA-capping enzyme	RNGTT	-0.0663077	0.368541	0.433514
X12848.9	12848-9	Rho guanine nucleotide exchange factor 2	ARHGEF2	0.0938445	0.202644	0.693266
X12849.25	12849-25	GSK3-beta interaction protein	GSKIP	-0.00815986	0.911983	0.0400131
X12851.5	12851-5	DNA-directed DNA/RNA polymerase mu	POLM	-0.00683205	0.926261	0.0332665
X12853.112	12853-112	Tropomodulin-2	TMOD2	0.10661	0.147536	0.831103
X12854.3	12854-3	Transcriptional enhancer factor TEF-5	TEAD3	-0.0422064	0.567327	0.246167
X12855.16	12855-16	Cas scaffolding protein family member 4	CASS4	0.125456	0.0879691	1.05567
X12856.14	12856-14	Transmembrane protein 237	TMEM237	-0.0300146	0.684246	0.164788
X12859.33	12859-33	Enoyl-CoA delta isomerase 2, mitochondrial	ECI2	0.0450625	0.541374	0.266503
X12860.7	12860-7	cAMP-regulated phosphoprotein 21	ARPP21	-0.124824	0.0895938	1.04772
X12861.13	12861-13	Tropomodulin-3	TMOD3	0.0590193	0.423602	0.373042
X12862.14	12862-14	Enhancer of filamentation 1	NEDD9	-0.0893855	0.225027	0.647765
X12864.9	12864-9	Magnesium transporter NIPA4	NIPAL4	0.0357287	0.628283	0.201844
X12867.40	12867-40	Dynein light chain Tctex-type 3	DYNLT3	-0.131458	0.0736911	1.13258
X12869.68	12869-68	Probable ATP-dependent RNA helicase DDX6	DDX6	0.0897864	0.222946	0.6518
X12871.10	12871-10	Twinfilin-1	TWF1	0.249522	0.000593473	3.2266
X12872.35	12872-35	Cyclic nucleotide-gated olfactory channel	CNGA2	0.0455585	0.536926	0.270085
X12873.11	12873-11	Leukosialin	SPN	-0.0919422	0.211988	0.673689
X12875.28	12875-28	Ubiquitin domain-containing protein 2	UBTD2	0.13225	0.0719546	1.14294
X12876.39	12876-39	Sperm flagellar protein 1	SPEF1	-0.0996975	0.175768	0.755061
X12878.60	12878-60	Oxysterol-binding protein-related protein 11	OSBPL11	0.0579088	0.432391	0.364123
X12879.5	12879-5	Retinoblastoma-like protein 1	RBL1	-0.00654859	0.929313	0.0318382
X12880.1	12880-1	Synaptic vesicle glycoprotein 2A	SV2A	-0.0976749	0.18474	0.73344
X12881.17	12881-17	Retinol dehydrogenase 16	RDH16	0.14446	0.0491583	1.3084
X12882.7	12882-7	Poly [ADP-ribose] polymerase 11	PARP11	0.236401	0.00116007	2.93552
X12885.42	12885-42	Nuclear receptor subfamily 1 group D member 2	NR1D2	-0.0371012	0.615137	0.211029
X12888.18	12888-18	Histone deacetylase complex subunit SAP30	SAP30	0.162318	0.0268631	1.57084
X12891.1	12891-1	MICAL-like protein 2	MICALL2	-0.0960693	0.192098	0.716476
X12892.10	12892-10	Synaptotagmin-like protein 1	SYTL1	-0.0683737	0.353775	0.451273
X12893.159	12893-159	Gamma-interferon-inducible protein 16:Isoform 2, Hematopoietic expression, interferon-inducible nature, and nuclear localization 2	IFI16	0.210869	0.0038642	2.41294
X12894.3	12894-3	PAX-interacting protein 1	PAXIP1	0.0147019	0.842132	0.0746197
X12895.28	12895-28	Diacylglycerol kinase beta	DGKB	-0.207579	0.00446984	2.34971
X12904.180	12904-180	cubilin	CUBN	0.0736999	0.317448	0.498328
X12916.3	12916-3	Protein p13 MTCP-1	MTCP1	0.0964339	0.190409	0.720313
X12923.51	12923-51	Keratin, type I cytoskeletal 17	KRT17	0.0427444	0.562393	0.24996
X12925.105	12925-105	Axin-2	AXIN2	-0.0514199	0.485798	0.313544
X12931.16	12931-16	Mineralocorticoid receptor	NR3C2	0.14843	0.0431885	1.36463
X12933.17	12933-17	Ecto-NOX disulfide-thiol exchanger 1	ENOX1	-0.0748803	0.309737	0.509007
X12934.1	12934-1	E3 ISG15--protein ligase HERC5	HERC5	0.113318	0.123562	0.908115
X12936.38	12936-38	Retinaldehyde-binding protein 1	RLBP1	-0.123679	0.0925978	1.0334
X12939.1	12939-1	DNA-directed RNA polymerases I and III subunit RPAC1	POLR1C	-0.173086	0.0181511	1.7411
X12940.35	12940-35	Aldehyde dehydrogenase family 3 member B1	ALDH3B1	0.109444	0.137007	0.863257
X12945.33	12945-33	Ras-related protein Rab-18	RAB18	0.0726667	0.324298	0.489056
X12954.71	12954-71	Peroxisome proliferator-activated receptor alpha	PPARA	0.0978689	0.183865	0.735501
X12956.40	12956-40	KIF1-binding protein	KIFBP	0.0951182	0.196557	0.706512
X12957.62	12957-62	Cytochrome b-c1 complex subunit 7	UQCRB	-0.0879607	0.232536	0.633511
X12960.9	12960-9	Glucokinase	GCK	0.124054	0.0916052	1.03808
X12963.1	12963-1	Protein GPR107	GPR107	-0.115865	0.115292	0.938201
X12968.2	12968-2	Cysteine and glycine-rich protein 2	CSRP2	0.000718918	0.99223	0.00338773
X12970.35	12970-35	Double-stranded RNA-binding protein Staufen homolog 2	STAU2	0.120608	0.101053	0.995452
X12975.11	12975-11	Keratin, type I cytoskeletal 20	KRT20	0.0980237	0.183169	0.737148
X12976.49	12976-49	Vinexin b	SORBS3	0.146075	0.0466519	1.33113
X12980.31	12980-31	Pre-mRNA-splicing factor RBM22	RBM22	-0.0328138	0.656592	0.182705
X12986.12	12986-12	Protein lin-7 homolog C	LIN7C	-0.142649	0.0521008	1.28316
X12987.12	12987-12	Serine/arginine-rich splicing factor 7	SRSF7	0.406302	8.71436e-09	8.05976
X12988.49	12988-49	RNA-binding protein EWS	EWSR1	0.369752	2.05808e-07	6.68654
X12990.39	12990-39	Mitogen-activated protein kinase kinase kinase 3	MAP3K3	0.133522	0.0692372	1.15966
X12991.49	12991-49	Cullin-9	CUL9	-0.0475708	0.519076	0.284769
X12993.21	12993-21	Nuclear protein localization protein 4 homolog	NPLOC4	0.10627	0.148836	0.827291
X13007.66	13007-66	Epididymal-specific lipocalin-10	LCN10	-0.127625	0.0825731	1.08316
X13011.20	13011-20	40S ribosomal protein S10	RPS10	-0.120828	0.100427	0.998148
X13013.41	13013-41	E3 ubiquitin-protein ligase parkin	PRKN	0.0892428	0.225771	0.646331
X13022.20	13022-20	Tumor protein p53-inducible protein 11	TP53I11	0.094831	0.197918	0.703515
X13025.4	13025-4	Fibroblast growth factor receptor substrate 2	FRS2	-0.179658	0.01414	1.84955
X13027.20	13027-20	Chromobox protein homolog 7	CBX7	0.0645133	0.381669	0.418313
X13032.1	13032-1	Beclin-1	BECN1	-0.124945	0.0892806	1.04924
X13039.1	13039-1	Nuclear inhibitor of protein phosphatase 1	PPP1R8	-0.0569298	0.440227	0.356324
X13041.47	13041-47	TNF receptor-associated factor 4	TRAF4	-0.0655222	0.374253	0.426835
X13042.7	13042-7	Potassium voltage-gated channel subfamily A member 10	KCNA10	0.0353463	0.631967	0.199305
X13043.157	13043-157	ATPase family AAA domain-containing protein 2	ATAD2	-0.0363814	0.622016	0.206198
X13044.5	13044-5	Tumor susceptibility gene 101 protein	TSG101	0.0997636	0.17548	0.755773
X13053.6	13053-6	Sodium- and chloride-dependent neutral and basic amino acid transporter B(0+)	SLC6A14	-0.0397568	0.590047	0.229114
X13054.87	13054-87	Profilin-2	PFN2	0.1354	0.0653793	1.18456
X13055.53	13055-53	PH and SEC7 domain-containing protein 1	PSD	-0.100525	0.172193	0.763984
X13056.18	13056-18	Orphan sodium- and chloride-dependent neurotransmitter transporter NTT5	SLC6A16	0.0769522	0.296503	0.527971
X13059.33	13059-33	Riboflavin kinase	RFK	-0.115883	0.115236	0.938412
X13062.4	13062-4	Glia maturation factor gamma	GMFG	0.385121	5.70628e-08	7.24365
X13066.42	13066-42	Enhancer of mRNA-decapping protein 4	EDC4	0.0560952	0.446969	0.349723
X13067.5	13067-5	cGMP-dependent protein kinase 1, beta isozyme	PRKG1	-0.0422558	0.566873	0.246514
X13068.139	13068-139	Copper chaperone for superoxide dismutase	CCS	-0.0421793	0.567575	0.245976
X13073.14	13073-14	Acidic leucine-rich nuclear phosphoprotein 32 family member A	ANP32A	0.0375106	0.611239	0.213789
X13076.4	13076-4	Fragile X mental retardation syndrome-related protein 1	FXR1	-0.0225625	0.759852	0.119271
X13078.3	13078-3	Centrin-2	CETN2	0.117715	0.109561	0.960344
X13082.9	13082-9	Protein unc-45 homolog A	UNC45A	-0.0253374	0.731386	0.135853
X13083.18	13083-18	Valine--tRNA ligase	VARS1	-0.109292	0.137559	0.861511
X13085.18	13085-18	Glucagon-like peptide 1 receptor:Cytoplasmic domain	GLP1R	0.0166395	0.821653	0.0853114
X13088.397	13088-397	Betacellulin	BTC	0.0420807	0.568483	0.245283
X13089.6	13089-6	Hypoxia-inducible factor 1-alpha	HIF1A	0.112213	0.127289	0.895211
X13090.17	13090-17	Protein S100-A6	S100A6	-0.143413	0.050841	1.29379
X13093.6	13093-6	Secreted and transmembrane protein 1	SECTM1	0.253133	0.000490399	3.30945
X13094.75	13094-75	R-spondin-3	RSPO3	0.247255	0.000668079	3.17517
X13095.51	13095-51	Lithostathine-1-alpha	REG1A	0.217254	0.00289535	2.5383
X13097.11	13097-11	Bcl-2-like protein 2	BCL2L2	-0.104468	0.155889	0.807183
X13098.93	13098-93	Vascular endothelial growth factor D	VEGFD	0.128666	0.0800803	1.09647
X13101.60	13101-60	Sclerostin	SOST	-0.0550825	0.455227	0.341772
X13102.1	13102-1	Protein FAM3D	FAM3D	0.181567	0.0131307	1.88171
X13103.125	13103-125	Chorionic somatomammotropin hormone	CSH1 | CSH2	0.169244	0.0209266	1.6793
X13104.32	13104-32	Ephrin-B1	EFNB1	0.380133	8.71575e-08	7.0597
X13105.7	13105-7	Synaptosomal-associated protein 25	SNAP25	-0.0441991	0.549157	0.260304
X13107.9	13107-9	Ly6/PLAUR domain-containing protein 3	LYPD3	-0.275598	0.00014048	3.85239
X13109.82	13109-82	Neuronal growth regulator 1	NEGR1	-0.0723664	0.326306	0.486374
X13111.79	13111-79	B-cell lymphoma 6 protein	BCL6	-0.0209559	0.776484	0.109868
X13112.179	13112-179	Follistatin-related protein 1	FSTL1	0.0925204	0.209116	0.679612
X13113.7	13113-7	Osteopontin	SPP1	0.163426	0.0258266	1.58793
X13114.50	13114-50	Lumican	LUM	0.13173	0.0730909	1.13614
X13116.25	13116-25	CD177 antigen	CD177	0.076568	0.298928	0.524433
X13117.232	13117-232	Choline/ethanolamine kinase	CHKB	0.201399	0.0058424	2.23341
X13118.5	13118-5	SPARC-related modular calcium-binding protein 1	SMOC1	0.251425	0.000536908	3.2701
X13119.26	13119-26	Protein Z-dependent protease inhibitor	SERPINA10	0.0142077	0.847373	0.0719252
X13122.19	13122-19	Leucine-rich repeat transmembrane protein FLRT2	FLRT2	0.127077	0.0839114	1.07618
X13123.3	13123-3	Leucine-rich repeat transmembrane protein FLRT3:Extracellular domain	FLRT3	-0.112939	0.124829	0.903684
X13124.20	13124-20	Immunoglobulin superfamily containing leucine-rich repeat protein 2	ISLR2	-0.315777	1.13116e-05	4.94648
X13125.45	13125-45	Vitronectin	VTN	-0.0713519	0.333152	0.477358
X13126.52	13126-52	Desmocollin-2	DSC2	0.156253	0.0331928	1.47896
X13129.40	13129-40	Low-density lipoprotein receptor	LDLR	-0.0602474	0.414004	0.382996
X13130.150	13130-150	Hexokinase-2	HK2	0.207245	0.00453582	2.34334
X13131.5	13131-5	Hexokinase-1	HK1	-0.0789271	0.284243	0.546311
X13132.14	13132-14	Semaphorin-5A	SEMA5A	-0.0978428	0.183983	0.735223
X13133.73	13133-73	Latent-transforming growth factor beta-binding protein 4	LTBP4	0.0388244	0.598803	0.222716
X13228.75	13228-75	E3 ubiquitin-protein ligase Mdm2	MDM2	0.0534041	0.469101	0.328733
X13229.20	13229-20	Protein Mdm4	MDM4	0.0291176	0.693199	0.159142
X13230.174	13230-174	Ig gamma-2, Kappa	IGHG2	-0.0602278	0.414156	0.382836
X13231.90	13231-90	Ig gamma-4, Kappa	IGHG4	0.186274	0.0109078	1.96226
X13236.25	13236-25	Protein Wnt-3a	WNT3A	-0.0205894	0.780292	0.107743
X13240.170	13240-170	SH3 and multiple ankyrin repeat domains protein 1	SHANK1	-0.0547134	0.458259	0.338889
X13242.134	13242-134	SH3 and multiple ankyrin repeat domains protein 3	SHANK3	0.193924	0.00799765	2.09704
X13256.21	13256-21	SH3 and multiple ankyrin repeat domains protein 1	SHANK1	-0.116665	0.112786	0.947745
X13268.45	13268-45	Protein Wnt-5a	WNT5A	0.121486	0.0985749	1.00623
X13374.4	13374-4	Beta-defensin 113	DEFB113	0.061509	0.404278	0.39332
X13375.48	13375-48	Synaptogyrin-3	SYNGR3	-0.0372271	0.613937	0.211876
X13377.3	13377-3	Cytochrome b561 domain-containing protein 1	CYB561D1	-0.00140334	0.984833	0.00663733
X13378.80	13378-80	Glutaredoxin-like protein C5orf63	C5orf63	-0.0527757	0.474355	0.323896
X13381.49	13381-49	Beta-1,4-galactosyltransferase 1	B4GALT1	0.098971	0.178952	0.747263
X13384.110	13384-110	Fumarate hydratase, mitochondrial	FH	0.229031	0.00166422	2.77879
X13386.248	13386-248	E3 ubiquitin-protein ligase RNF34	RNF34	-0.238989	0.00101934	2.99168
X13387.55	13387-55	ETS homologous factor	EHF	-0.125006	0.089124	1.05001
X13388.57	13388-57	Neuroendocrine convertase 1	PCSK1	-0.00435547	0.952952	0.0209291
X13392.13	13392-13	Sodium/potassium-transporting ATPase subunit beta-1	ATP1B1	-0.281977	9.65303e-05	4.01534
X13393.46	13393-46	Derlin-1	DERL1	0.0493107	0.50389	0.297664
X13397.88	13397-88	Beta-defensin 4A	DEFB4A	0.129611	0.0778682	1.10864
X13399.33	13399-33	RELT-like protein 1	RELL1	-0.0206771	0.779381	0.10825
X13403.5	13403-5	ETS translocation variant 5	ETV5	-0.0783863	0.287566	0.541263
X13405.61	13405-61	Serine protease inhibitor Kazal-type 2	SPINK2	-0.105983	0.149944	0.824072
X13406.161	13406-161	CMRF35-like molecule 6	CD300C	-0.0653339	0.375631	0.425239
X13408.23	13408-23	WAP, Kazal, immunoglobulin, Kunitz and NTR domain-containing protein 2	WFIKKN2	-0.243547	0.00080889	3.09211
X13411.21	13411-21	E3 ubiquitin-protein ligase NRDP1	RNF41	0.102872	0.16234	0.789574
X13412.5	13412-5	WAP four-disulfide core domain protein 6	WFDC6	-0.137157	0.0619309	1.20809
X13416.8	13416-8	Transmembrane protein 132D	TMEM132D	-0.28868	6.444e-05	4.19084
X13421.17	13421-17	Protein kish-B	TMEM167B	-0.0476127	0.518707	0.285078
X13422.66	13422-66	Ecto-NOX disulfide-thiol exchanger 2	ENOX2	-0.0520073	0.480822	0.318016
X13423.94	13423-94	Redox-regulatory protein FAM213A	PRXL2A	-0.184249	0.01182	1.92738
X13427.66	13427-66	Mannosyl-oligosaccharide 1,2-alpha-mannosidase IC	MAN1C1	-0.0832033	0.258876	0.586908
X13429.3	13429-3	WAP four-disulfide core domain protein 10A	WFDC10A	0.0354946	0.630538	0.200289
X13430.50	13430-50	Urea transporter 1	SLC14A1	0.0465749	0.527872	0.277471
X13431.74	13431-74	Membrane protein FAM159A	SHISAL2A	0.214259	0.00331848	2.47906
X13432.9	13432-9	Protrudin:Cytoplasmic domain, region 1, isoform 6	ZFYVE27	-0.129429	0.0782914	1.10629
X13434.172	13434-172	Alpha-parvin	PARVA	0.242397	0.000857864	3.06658
X13435.31	13435-31	Interleukin-20 receptor subunit beta	IL20RB	-0.103145	0.161225	0.792567
X13436.54	13436-54	Myc-associated zinc finger protein	MAZ	0.0236105	0.74906	0.125483
X13438.115	13438-115	Chordin	CHRD	0.0242838	0.742154	0.129506
X13439.6	13439-6	IQ domain-containing protein F3	IQCF3	0.0771631	0.295177	0.529917
X13441.30	13441-30	Dixin	DIXDC1	-0.190208	0.00931204	2.03096
X13447.42	13447-42	Shadow of prion protein	SPRN	0.13346	0.0693672	1.15885
X13449.25	13449-25	Splicing factor 3B subunit 4	SF3B4	-0.00141453	0.984712	0.00669066
X13450.49	13450-49	Ubiquitin carboxyl-terminal hydrolase 8	USP8	0.041853	0.570579	0.243684
X13451.2	13451-2	Fibronectin type III domain-containing protein 4	FNDC4	-0.0589168	0.424409	0.372215
X13452.113	13452-113	Small integral membrane protein 13	SMIM13	-0.184098	0.0118906	1.9248
X13453.2	13453-2	39S ribosomal protein L33, mitochondrial	MRPL33	0.0627194	0.395075	0.403321
X13457.33	13457-33	ETS-related transcription factor Elf-5	ELF5	-0.137158	0.061929	1.20811
X13459.30	13459-30	Torsin-4A	TOR4A	-0.0100891	0.891289	0.0499815
X13460.4	13460-4	Chondroadherin	CHAD	-0.148247	0.0434493	1.36202
X13463.1	13463-1	Peroxidasin homolog	PXDN	0.295373	4.26035e-05	4.37055
X13464.8	13464-8	Nutritionally-regulated adipose and cardiac enriched protein homolog	NRAC	-0.163349	0.0258968	1.58675
X13465.5	13465-5	Calcipressin-1	RCAN1	-0.117596	0.109924	0.958906
X13468.5	13468-5	Neuralized-like protein 4	NEURL4	0.0340133	0.644881	0.19052
X13470.43	13470-43	Parathyroid hormone/parathyroid hormone-related peptide receptor	PTH1R	0.0307056	0.677379	0.169169
X13472.35	13472-35	Haloacid dehalogenase-like hydrolase domain-containing protein 2	HDHD2	0.0406184	0.582008	0.235071
X13473.55	13473-55	Inositol-trisphosphate 3-kinase A	ITPKA	0.0198509	0.787982	0.103484
X13474.40	13474-40	Glutathione S-transferase kappa 1	GSTK1	0.0299624	0.684766	0.164458
X13475.10	13475-10	Ubiquitin-conjugating enzyme E2 D4	UBE2D4	0.107039	0.145904	0.835932
X13476.16	13476-16	DNA/RNA-binding protein KIN17	KIN	-0.128754	0.079873	1.0976
X13477.65	13477-65	Leukotriene B4 receptor 1	LTB4R	0.0414837	0.573986	0.241099
X13479.8	13479-8	Protein FAM171A2	FAM171A2	-0.0623389	0.397955	0.400166
X13481.24	13481-24	Transcription elongation factor A protein 2	TCEA2	0.198665	0.00656164	2.18299
X13482.14	13482-14	CCR4-NOT transcription complex subunit 1	CNOT1	0.101763	0.166943	0.777432
X13484.69	13484-69	Collagen alpha-1(I) chain:N-term propeptide	COL1A1	-0.070592	0.338339	0.470647
X13485.20	13485-20	Transmembrane protein 87B	TMEM87B	-0.0148269	0.840809	0.0753029
X13486.9	13486-9	Polycystin-2:Cytoplasmic domain 1	PKD2	0.156218	0.0332332	1.47843
X13487.24	13487-24	Protein unc-93 homolog B1	UNC93B1	-0.156645	0.0327489	1.4848
X13488.3	13488-3	Arfaptin-1	ARFIP1	0.056056	0.447287	0.349414
X13490.1	13490-1	MAGUK p55 subfamily member 6	PALS2	-0.0657367	0.372688	0.428655
X13491.40	13491-40	Retinal rod rhodopsin-sensitive cGMP 3',5'-cyclic phosphodiesterase subunit delta	PDE6D	-0.0575647	0.435136	0.361375
X13492.44	13492-44	Stress-70 protein, mitochondrial	HSPA9	0.111436	0.12996	0.88619
X13493.5	13493-5	Glutamate receptor ionotropic, delta-1	GRID1	-0.0240245	0.744811	0.127954
X13494.6	13494-6	Ceramide synthase 5	CERS5	0.0248955	0.735896	0.133183
X13495.48	13495-48	Hydroxycarboxylic acid receptor 2	HCAR2	-0.118745	0.106471	0.972768
X13496.19	13496-19	Hydroxymethylglutaryl-CoA synthase, cytoplasmic	HMGCS1	-0.204683	0.00507217	2.29481
X13497.34	13497-34	Eukaryotic translation initiation factor 3 subunit J	EIF3J	0.042032	0.56893	0.244941
X13498.1	13498-1	Inositol oxygenase	MIOX	0.0114523	0.87671	0.0571441
X13499.30	13499-30	Coagulation Factor VIII	F8	0.167706	0.022137	1.65488
X13501.10	13501-10	Solute carrier family 35 member G2	SLC35G2	0.135316	0.0655479	1.18344
X13502.2	13502-2	Sodium-independent sulfate anion transporter	SLC26A11	-0.160442	0.0287006	1.54211
X13503.19	13503-19	PRA1 family protein 3	ARL6IP5	0.0586165	0.426778	0.369798
X13504.147	13504-147	Heterogeneous nuclear ribonucleoprotein R	HNRNPR	0.111982	0.128076	0.892531
X13506.10	13506-10	tRNA-dihydrouridine(20) synthase [NAD(P)+]-like	DUS2	-0.131473	0.073656	1.13279
X13507.51	13507-51	Tumor necrosis factor receptor type 1-associated DEATH domain protein	TRADD	-0.0835707	0.256772	0.590453
X13509.5	13509-5	Secretory carrier-associated membrane protein 5	SCAMP5	-0.064821	0.379398	0.420905
X13510.7	13510-7	Sarcoplasmic/endoplasmic reticulum calcium ATPase 3	ATP2A3	-0.109584	0.136503	0.864859
X13511.29	13511-29	DNA-binding protein SATB1	SATB1	-0.0187749	0.799224	0.0973313
X13512.28	13512-28	Heterogeneous nuclear ribonucleoprotein R	HNRNPR	-0.187602	0.010344	1.98531
X13513.174	13513-174	E3 SUMO-protein ligase PIAS3	PIAS3	-0.0161342	0.826984	0.0825031
X13514.121	13514-121	Ras-related protein Rab-35	RAB35	-0.175367	0.0166593	1.77834
X13515.8	13515-8	Regulation of nuclear pre-mRNA domain-containing protein 1A	RPRD1A	-0.0117778	0.873236	0.0588686
X13516.46	13516-46	ER membrane protein complex subunit 4	EMC4	-0.163886	0.0254057	1.59507
X13517.3	13517-3	Patched domain-containing protein 3	PTCHD3	0.0271203	0.713286	0.146736
X13518.5	13518-5	Arf-GAP with SH3 domain, ANK repeat and PH domain-containing protein 2	ASAP2	0.115188	0.117448	0.930156
X13519.112	13519-112	Rho guanine nucleotide exchange factor 25	ARHGEF25	-0.0130888	0.859264	0.0658736
X13522.20	13522-20	Visinin-like protein 1	VSNL1	-0.029498	0.689396	0.161531
X13524.25	13524-25	Heparan-sulfate 6-O-sulfotransferase 2	HS6ST2	0.0213521	0.772371	0.112174
X13525.17	13525-17	Potassium voltage-gated channel subfamily G member 4	KCNG4	-0.221264	0.00240537	2.61882
X13526.5	13526-5	Lupus La protein:RNA recognition motif	SSB	-0.0123	0.867666	0.0616477
X13529.39	13529-39	Nucleosome assembly protein 1-like 2	NAP1L2	0.0372485	0.613732	0.212021
X13530.5	13530-5	Urotensin-2 receptor	UTS2R	-0.12811	0.0814039	1.08935
X13532.25	13532-25	Nuclear envelope phosphatase-regulatory subunit 1	CNEP1R1	-0.0509975	0.489393	0.310342
X13534.20	13534-20	Myomesin-2	MYOM2	-0.0209083	0.776978	0.109591
X13535.2	13535-2	Collagen type IV alpha-3-binding protein:PH domain	CERT1	0.121637	0.0981537	1.00809
X13536.56	13536-56	DNA polymerase iota	POLI	-0.0598343	0.417218	0.379637
X13539.131	13539-131	Small conductance calcium-activated potassium channel protein 1	KCNN1	-0.230816	0.00152652	2.8163
X13540.1	13540-1	G-protein coupled receptor 26	GPR26	-0.115004	0.118039	0.927974
X13541.1	13541-1	Myc target protein 1	MYCT1	0.00897855	0.903194	0.0442192
X13543.7	13543-7	Prostaglandin reductase 1	PTGR1	0.113012	0.124585	0.904535
X13544.9	13544-9	Rho GTPase-activating protein 45	ARHGAP45	0.0306617	0.677813	0.16889
X13545.97	13545-97	Probable RNA-binding protein EIF1AD	EIF1AD	0.0990839	0.178455	0.748472
X13547.5	13547-5	5-hydroxytryptamine receptor 7	HTR7	0.0667905	0.365056	0.43764
X13548.53	13548-53	Phosphatidate phosphatase PPAPDC1A	PLPP4	-0.200183	0.00615309	2.21091
X13549.15	13549-15	Disintegrin and metalloproteinase domain-containing protein 29	ADAM29	-0.262967	0.000287577	3.54125
X13552.7	13552-7	Switch-associated protein 70	SWAP70	0.109896	0.135385	0.868429
X13553.4	13553-4	DCN1-like protein 3	DCUN1D3	0.0884432	0.229974	0.638322
X13554.78	13554-78	Replication initiator 1	REPIN1	-0.164549	0.0248108	1.60536
X13556.28	13556-28	5-hydroxytryptamine receptor 2A	HTR2A	0.0906285	0.218619	0.660312
X13557.3	13557-3	Nectin-3	NECTIN3	-0.158077	0.0311679	1.50629
X13561.5	13561-5	5-hydroxytryptamine receptor 6	HTR6	0.00574668	0.93795	0.0278203
X13563.259	13563-259	Acyl-CoA-binding domain-containing protein 7	ACBD7	0.0492557	0.504367	0.297254
X13565.2	13565-2	Retinoblastoma-like protein 2	RBL2	0.348039	1.12918e-06	5.94724
X13566.2	13566-2	RNA polymerase II subunit A C-terminal domain phosphatase SSU72	SSU72	0.157031	0.0323163	1.49058
X13567.1	13567-1	Dihydropyrimidinase-related protein 2	DPYSL2	0.103913	0.158111	0.801039
X13568.30	13568-30	26S proteasome non-ATPase regulatory subunit 4	PSMD4	-0.0105003	0.886888	0.0521314
X13570.43	13570-43	Vigilin	HDLBP	0.149141	0.042187	1.37482
X13572.43	13572-43	26S proteasome non-ATPase regulatory subunit 11	PSMD11	0.125027	0.0890689	1.05027
X13573.5	13573-5	Actin-related protein 2/3 complex subunit 3	ARPC3	0.198122	0.00671346	2.17305
X13574.50	13574-50	Rho-related GTP-binding protein Rho6	RND1	-0.118725	0.106529	0.972531
X13575.40	13575-40	Segment polarity protein dishevelled homolog DVL-2	DVL2	-0.106212	0.149059	0.826642
X13576.15	13576-15	Glutathione S-transferase P	GSTP1	0.00779995	0.915851	0.0381753
X13577.25	13577-25	Splicing factor U2AF 65 kDa subunit	U2AF2	0.131036	0.0746284	1.1271
X13578.98	13578-98	Actin-binding LIM protein 3	ABLIM3	-0.0764021	0.29998	0.522908
X13580.2	13580-2	UDP-N-acetylhexosamine pyrophosphorylase	UAP1	-0.0102411	0.889662	0.0507749
X13583.19	13583-19	Apoptotic protease-activating factor 1	APAF1	0.168797	0.0212724	1.67218
X13587.10	13587-10	Rac GTPase-activating protein 1	RACGAP1	0.0381811	0.604878	0.218332
X13588.11	13588-11	Annexin A9	ANXA9	-0.0826495	0.262071	0.581581
X13589.10	13589-10	Amyloid beta A4 precursor protein-binding family B member 3:Phosphotyrosine Interaction Domain 2, Isoform IV	APBB3	0.0341397	0.643651	0.19135
X13590.1	13590-1	Oligoribonuclease, mitochondrial	REXO2	0.0302179	0.682223	0.166074
X13591.31	13591-31	DNA primase small subunit	PRIM1	-0.132366	0.0717042	1.14446
X13594.158	13594-158	ADP-ribosylation factor-binding protein GGA1	GGA1	0.131042	0.0746159	1.12717
X13595.20	13595-20	Thiamine-triphosphatase	THTPA	-0.119575	0.104027	0.982853
X13596.3	13596-3	Ras-related protein Rab-27B	RAB27B	-0.153359	0.0366343	1.43611
X13597.20	13597-20	Ras-related protein Rab-31	RAB31	0.0975164	0.185457	0.731757
X13599.15	13599-15	Rab9 effector protein with kelch motifs	RABEPK	-0.164412	0.0249324	1.60324
X13602.6	13602-6	NHP2-like protein 1	SNU13	0.124362	0.0907978	1.04192
X13603.7	13603-7	Rieske domain-containing protein	RFESD	-0.0837609	0.255687	0.592292
X13604.27	13604-27	E3 ubiquitin-protein ligase NEURL1	NEURL1	-0.101617	0.167553	0.775847
X13605.16	13605-16	Annexin A10	ANXA10	-0.0414017	0.574744	0.240525
X13609.11	13609-11	General transcription factor II-I	GTF2I	0.129511	0.0781013	1.10734
X13610.9	13610-9	Melanoma-associated antigen 10	MAGEA10	0.0701416	0.341438	0.466688
X13612.7	13612-7	Cytohesin-interacting protein	CYTIP	-0.115396	0.116781	0.932628
X13613.23	13613-23	Adenylate kinase isoenzyme 5	AK5	-0.000325425	0.996483	0.00153023
X13614.6	13614-6	CREB-binding protein	CREBBP	0.296505	3.96829e-05	4.4014
X13615.60	13615-60	Cytoplasmic protein NCK2	NCK2	0.0647558	0.379879	0.420355
X13618.15	13618-15	Mitotic spindle assembly checkpoint protein MAD1	MAD1L1	-0.20548	0.00489949	2.30985
X13620.10	13620-10	ATPase ASNA1	GET3	-0.0354731	0.630745	0.200147
X13621.31	13621-31	AP-2 complex subunit alpha-2	AP2A2	0.136664	0.062882	1.20147
X13622.16	13622-16	Serine/threonine-protein phosphatase 2A 56 kDa regulatory subunit alpha isoform	PPP2R5A	0.0960338	0.192263	0.716104
X13623.4	13623-4	Histone-lysine N-methyltransferase 2D	KMT2D	-0.101758	0.166964	0.777376
X13624.17	13624-17	NAD kinase	NADK	0.2261	0.00191509	2.71781
X13625.19	13625-19	Lupus La protein:HTH La-type RNA-binding domain	SSB	-0.0608087	0.409659	0.387577
X13628.58	13628-58	Growth factor receptor-bound protein 14	GRB14	0.185825	0.0111047	1.95449
X13629.25	13629-25	Cysteine protease ATG4B	ATG4B	-0.10464	0.155204	0.809097
X13631.1	13631-1	Retinoblastoma-binding protein 5	RBBP5	0.0689444	0.349762	0.456227
X13632.10	13632-10	Zyxin	ZYX	0.0754827	0.30585	0.514491
X13634.209	13634-209	Pirin	PIR	0.0186313	0.800728	0.0965152
X13636.20	13636-20	Nucleosome assembly protein 1-like 1	NAP1L1	0.0270102	0.714399	0.146059
X13639.101	13639-101	General vesicular transport factor p115	USO1	0.0801095	0.277068	0.557414
X13640.5	13640-5	B-cell lymphoma 6 protein	BCL6	-0.137297	0.0616617	1.20998
X13642.90	13642-90	Interferon-induced protein with tetratricopeptide repeats 3	IFIT3	0.13049	0.0758578	1.12
X13644.30	13644-30	Hepatocyte growth factor-regulated tyrosine kinase substrate	HGS	0.068342	0.353999	0.450998
X13645.14	13645-14	Pre-mRNA-splicing factor ATP-dependent RNA helicase PRP16	DHX38	-0.220484	0.00249428	2.60305
X13650.11	13650-11	Kv channel-interacting protein 1	KCNIP1	-0.161438	0.0277124	1.55733
X13651.54	13651-54	E3 ubiquitin-protein ligase ZFP91	ZFP91	-0.107231	0.145178	0.838099
X13652.2	13652-2	TOM1-like protein 1	TOM1L1	-0.088923	0.227446	0.643122
X13653.335	13653-335	O-acetyl-ADP-ribose deacetylase MACROD1	MACROD1	-0.0696017	0.345176	0.461959
X13654.1	13654-1	Rho-associated protein kinase 2	ROCK2	0.147596	0.0443888	1.35273
X13655.34	13655-34	Nucleolin	NCL	0.0550602	0.455411	0.341597
X13657.2	13657-2	Bifunctional polynucleotide phosphatase/kinase	PNKP	0.0467987	0.525889	0.279106
X13658.31	13658-31	Platelet-derived growth factor C	PDGFC	0.0524988	0.47668	0.321773
X13659.36	13659-36	Manganese-transporting ATPase 13A1	ATP13A1	-0.0492566	0.504359	0.29726
X13660.76	13660-76	Angiopoietin-2	ANGPT2	0.193549	0.0081223	2.09032
X13661.193	13661-193	Cystatin-D	CST5	0.0116267	0.874848	0.0580674
X13663.2	13663-2	Interleukin-4	IL4	-0.0985887	0.180645	0.743173
X13665.35	13665-35	Serine/threonine-protein phosphatase 2A regulatory subunit B'' subunit alpha	PPP2R3A	0.0602138	0.414264	0.382722
X13666.222	13666-222	Carbonic anhydrase-related protein 10	CA10	-0.28796	6.73314e-05	4.17178
X13668.44	13668-44	Tyrosine-protein kinase receptor TYRO3	TYRO3	-0.207792	0.00442825	2.35377
X13669.6	13669-6	Fibroblast growth factor receptor 3:Extracellular domain	FGFR3	-0.000260153	0.997188	0.00122288
X13670.81	13670-81	Group IIE secretory phospholipase A2	PLA2G2E	-0.158254	0.0309773	1.50896
X13671.40	13671-40	Neutrophil elastase	ELANE	0.00465199	0.949753	0.0223894
X13672.3	13672-3	Heat shock 70 kDa protein 6	HSPA6	-0.055532	0.451552	0.345293
X13673.21	13673-21	T-complex protein 1 subunit eta	CCT7	-0.0121992	0.868739	0.0611104
X13676.46	13676-46	Inhibin beta B chain	INHBB	0.25173	0.000528292	3.27713
X13678.169	13678-169	Complement factor D	CFD	0.0641068	0.384683	0.414897
X13680.3	13680-3	NGFI-A-binding protein 2	NAB2	0.0170209	0.817636	0.0874399
X13681.173	13681-173	Casein kinase II subunit alpha'	CSNK2A2	-0.205615	0.00487074	2.3124
X13682.47	13682-47	Macrophage colony-stimulating factor 1 receptor	CSF1R	0.0242297	0.742708	0.129182
X13683.18	13683-18	Chloride channel protein ClC-Kb	CLCNKB	-0.00241224	0.973932	0.0114713
X13686.2	13686-2	Interleukin-5 receptor subunit alpha	IL5RA	0.0982959	0.18195	0.740048
X13687.5	13687-5	C-C motif chemokine 1	CCL1	0.103674	0.159073	0.798403
X13688.2	13688-2	Calcyphosin-like protein	CAPSL	-0.0585624	0.427205	0.369363
X13689.2	13689-2	Ornithine decarboxylase	ODC1	0.00451958	0.951181	0.0217368
X13690.26	13690-26	Biglycan	BGN	-0.317513	1.00583e-05	4.99747
X13691.10	13691-10	Sodium-coupled monocarboxylate transporter 1	SLC5A8	-0.0955434	0.194554	0.710959
X13692.154	13692-154	WNT1-inducible-signaling pathway protein 1	CCN4	0.0562761	0.445503	0.35115
X13693.5	13693-5	Cerebral dopamine neurotrophic factor	CDNF	-0.0541092	0.463245	0.334189
X13694.24	13694-24	Cytokine receptor-like factor 2	CRLF2	-0.0813851	0.269465	0.569497
X13697.51	13697-51	Glycerol-3-phosphate dehydrogenase [NAD(+)], cytoplasmic	GPD1	-0.0121768	0.868978	0.0609912
X13698.28	13698-28	Dyslexia-associated protein KIAA0319-like protein	KIAA0319L	-0.0403573	0.584439	0.233261
X13699.6	13699-6	Prostate-specific antigen	KLK3	-0.145815	0.0470469	1.32747
X13700.10	13700-10	Annexin A2	ANXA2	0.201063	0.00592674	2.22718
X13701.2	13701-2	C-X-C motif chemokine 13	CXCL13	0.251632	0.000531062	3.27485
X13704.5	13704-5	Hydroxymethylglutaryl-CoA synthase, mitochondrial	HMGCS2	-0.148229	0.043476	1.36175
X13706.12	13706-12	Interleukin-12 receptor subunit beta-1	IL12RB1	-0.0601859	0.414482	0.382495
X13707.27	13707-27	SPARC-like protein 1	SPARCL1	0.0264508	0.720065	0.142628
X13708.56	13708-56	Kallikrein-8	KLK8	-0.0964049	0.190543	0.720008
X13710.6	13710-6	Plasma protease C1 inhibitor	SERPING1	-0.221232	0.00240893	2.61818
X13711.10	13711-10	Clathrin heavy chain 1	CLTC	-0.0204878	0.781349	0.107155
X13712.104	13712-104	Granzyme A	GZMA	0.103837	0.158418	0.800196
X13713.164	13713-164	Vesicle-trafficking protein SEC22a	SEC22A	0.0972796	0.186532	0.729246
X13717.15	13717-15	Ficolin-2	FCN2	-0.124321	0.0909052	1.04141
X13719.19	13719-19	Serine/threonine-protein kinase PAK 4	PAK4	0.0889267	0.227426	0.64316
X13720.95	13720-95	Myeloblastin	PRTN3	0.128623	0.0801818	1.09592
X13722.105	13722-105	Complement component C9	C9	0.322611	7.09442e-06	5.14908
X13723.6	13723-6	Interleukin-10	IL10	-0.0695392	0.345611	0.461413
X13724.27	13724-27	Fibroblast growth factor 19	FGF19	-0.128561	0.0803277	1.09513
X13725.3	13725-3	Fibroblast growth factor 16	FGF16	-0.25415	0.000464496	3.33302
X13726.4	13726-4	T-lymphocyte activation antigen CD80	CD80	0.0403853	0.584178	0.233455
X13727.44	13727-44	Speckle-type POZ protein	SPOP	0.040778	0.580524	0.23618
X13728.19	13728-19	Endoplasmic reticulum resident protein 29	ERP29	0.0906461	0.218529	0.660491
X13729.26	13729-26	Sideroflexin-5	SFXN5	-0.0729959	0.322105	0.492002
X13730.18	13730-18	Dipeptidyl peptidase 1	CTSC	0.144327	0.0493687	1.30655
X13731.14	13731-14	Complement component C7	C7	0.00203367	0.978022	0.00965131
X13732.79	13732-79	Cardiotrophin-1	CTF1	0.060597	0.411295	0.385847
X13733.5	13733-5	Interleukin-12 subunit beta	IL12B	0.0974735	0.185651	0.731302
X13734.22	13734-22	Interferon lambda-1	IFNL1	-0.0513229	0.486622	0.312808
X13735.1	13735-1	Rap1 GTPase-activating protein 1	RAP1GAP	-0.0932272	0.205643	0.686885
X13738.8	13738-8	Inhibin beta A chain	INHBA	0.135391	0.0653981	1.18444
X13739.3	13739-3	Leucine-rich repeat transmembrane protein FLRT1	FLRT1	-0.108206	0.141533	0.849142
X13740.51	13740-51	Secreted frizzled-related protein 3	FRZB	-0.0468919	0.525064	0.279788
X13741.36	13741-36	Insulin-like growth factor-binding protein 1	IGFBP1	0.0628871	0.39381	0.404714
X13742.66	13742-66	Interleukin-22	IL22	0.18025	0.01382	1.85949
X13743.56	13743-56	Cullin-4B	CUL4B	0.138376	0.0596256	1.22457
X13744.37	13744-37	Interleukin-3 receptor subunit alpha	IL3RA	-0.219048	0.00266591	2.57415
X13745.10	13745-10	Polycystin-2:Cytoplasmic domain 4	PKD2	-0.143774	0.0502552	1.29882
X13747.9	13747-9	Carbonic anhydrase 6	CA6	-0.456707	5.67857e-11	10.2458
X13748.4	13748-4	C-C motif chemokine 8	CCL8	0.0506161	0.492651	0.30746
X13924.13	13924-13	Myocardial zonula adherens protein	MYZAP	-0.201987	0.00569713	2.24434
X13926.1	13926-1	RecQ-mediated genome instability protein 1	RMI1	-0.166163	0.0234104	1.63059
X13929.27	13929-27	Peroxisomal carnitine O-octanoyltransferase	CROT	0.0382724	0.604014	0.218953
X13930.3	13930-3	DNA dC->dU-editing enzyme APOBEC-3G	APOBEC3G	0.0885668	0.229321	0.639557
X13931.22	13931-22	26S proteasome non-ATPase regulatory subunit 9	PSMD9	-0.00704092	0.924014	0.0343216
X13932.45	13932-45	Rho guanine nucleotide exchange factor 7	ARHGEF7	-0.130686	0.0754148	1.12254
X13933.276	13933-276	NGFI-A-binding protein 1	NAB1	0.21101	0.00383992	2.41568
X13934.3	13934-3	Guanine nucleotide exchange factor DBS	MCF2L	0.0843558	0.252314	0.598058
X13936.24	13936-24	Phosphoglycerate kinase 2	PGK2	-0.115281	0.117148	0.931266
X13937.75	13937-75	Cullin-associated NEDD8-dissociated protein 1	CAND1	0.142166	0.0529099	1.27646
X13939.14	13939-14	UTP--glucose-1-phosphate uridylyltransferase	UGP2	0.120451	0.1015	0.993535
X13940.19	13940-19	Gamma-interferon-inducible protein 16:Isoform 2, Hematopoietic expression, interferon-inducible nature, and nuclear localization 1	IFI16	0.332122	3.63639e-06	5.43933
X13941.82	13941-82	Phenylalanine--tRNA ligase, mitochondrial	FARS2	-0.0536466	0.467083	0.330606
X13942.140	13942-140	SPRY domain-containing SOCS box protein 1	SPSB1	0.0962595	0.191216	0.718477
X13943.38	13943-38	Protein dpy-30 homolog	DPY30	0.386382	5.12117e-08	7.29063
X13944.3	13944-3	Sulfotransferase 1A3	SULT1A3	-0.0658206	0.372076	0.429368
X13946.8	13946-8	Probable ATP-dependent RNA helicase DDX23	DDX23	-0.0858291	0.244095	0.612441
X13947.371	13947-371	Peroxisomal NADH pyrophosphatase NUDT12	NUDT12	0.00846757	0.908678	0.0415898
X13948.50	13948-50	Gamma-aminobutyric acid type B receptor subunit 2:Extracellular domain	GABBR2	0.00711272	0.923241	0.0346849
X13950.9	13950-9	Collagen type IV alpha-3-binding protein:StAR-related lipid-transfer domain, isoform 2	CERT1	0.198547	0.00659425	2.18083
X13954.9	13954-9	Glucosamine 6-phosphate N-acetyltransferase	GNPNAT1	0.0946109	0.198965	0.701223
X13955.33	13955-33	Death-associated protein kinase 1	DAPK1	0.142733	0.0519613	1.28432
X13958.5	13958-5	Probable RNA-binding protein 46	RBM46	-0.18001	0.0139488	1.85546
X13959.7	13959-7	Cytosol aminopeptidase	LAP3	0.164643	0.0247266	1.60684
X13960.15	13960-15	Arf-GAP with GTPase, ANK repeat and PH domain-containing protein 3	AGAP3	-0.166195	0.0233834	1.63109
X13961.18	13961-18	Kinesin-like protein KIF3A	KIF3A	0.247268	0.000667625	3.17547
X13963.7	13963-7	Toll-interacting protein	TOLLIP	0.080682	0.273638	0.562824
X13966.30	13966-30	Myomesin-3	MYOM3	-0.128783	0.0798027	1.09798
X13967.14	13967-14	Thioredoxin reductase 1, cytoplasmic	TXNRD1	0.135406	0.0653681	1.18463
X13969.24	13969-24	Importin subunit alpha-7	KPNA6	0.0458494	0.534327	0.272193
X13972.4	13972-4	17-beta-hydroxysteroid dehydrogenase 14	HSD17B14	0.0553175	0.453303	0.343611
X13973.62	13973-62	Tubulin--tyrosine ligase	TTL	0.00225	0.975685	0.0106904
X13975.56	13975-56	Liprin-alpha-1	PPFIA1	0.0357995	0.627602	0.202315
X13976.9	13976-9	Rho guanine nucleotide exchange factor 1	ARHGEF1	0.0213372	0.772526	0.112087
X13977.28	13977-28	BRCA1-associated RING domain protein 1	BARD1	0.0513006	0.486812	0.312638
X13978.122	13978-122	T-box transcription factor TBX3	TBX3	-0.0756766	0.304606	0.516262
X13979.3	13979-3	Anion exchange transporter	SLC26A7	0.114336	0.120203	0.920085
X13982.33	13982-33	Regulator of G-protein signaling 18	RGS18	0.0845144	0.251421	0.599599
X13983.27	13983-27	Quinone oxidoreductase	CRYZ	0.0987901	0.179752	0.745326
X13984.23	13984-23	ATP-dependent RNA helicase DDX25	DDX25	-0.177875	0.0151429	1.81979
X13985.12	13985-12	E3 ubiquitin-protein ligase SMURF2	SMURF2	-0.17872	0.0146602	1.83386
X13986.6	13986-6	LanC-like protein 1	LANCL1	-0.0113022	0.878314	0.0563504
X13988.67	13988-67	NmrA-like family domain-containing protein 1	NMRAL1	0.00262111	0.971676	0.0124785
X13990.1	13990-1	Pyruvate carboxylase, mitochondrial	PC	0.0782819	0.28821	0.540291
X13991.47	13991-47	Eukaryotic translation initiation factor 4 gamma 3	EIF4G3	0.0408711	0.57966	0.236827
X13992.12	13992-12	Vesicle-fusing ATPase	NSF	0.0754062	0.306342	0.513794
X13993.20	13993-20	Band 4.1-like protein 1	EPB41L1	-0.0251547	0.73325	0.134748
X13994.1	13994-1	rRNA 2'-O-methyltransferase fibrillarin	FBL	-0.203333	0.00537707	2.26945
X13996.16	13996-16	Phosphopantothenoylcysteine decarboxylase	PPCDC	-0.0429271	0.560722	0.251253
X13998.26	13998-26	Adenylosuccinate synthetase isozyme 1	ADSS1	0.0350535	0.634794	0.197367
X14002.18	14002-18	Dedicator of cytokinesis protein 9	DOCK9	0.0647968	0.379576	0.420701
X14005.2	14005-2	Chromodomain-helicase-DNA-binding protein 7	CHD7	-0.109211	0.13785	0.860592
X14006.36	14006-36	Glycine N-methyltransferase	GNMT	-0.20309	0.00543353	2.26492
X14007.22	14007-22	Bifunctional 3'-phosphoadenosine 5'-phosphosulfate synthase 1	PAPSS1	0.0229336	0.756025	0.121464
X14008.22	14008-22	mRNA-decapping enzyme 1A	DCP1A	0.111831	0.128595	0.890777
X14009.65	14009-65	Tumor necrosis factor alpha-induced protein 3	TNFAIP3	0.0426027	0.563691	0.248959
X14011.17	14011-17	Protein S100-A11	S100A11	0.0676482	0.358917	0.445006
X14012.17	14012-17	Probable ATP-dependent RNA helicase DHX58	DHX58	0.0304379	0.680035	0.167469
X14013.11	14013-11	TRAF family member-associated NF-kappa-B activator	TANK	0.0554145	0.452511	0.344371
X14019.73	14019-73	Envoplakin	EVPL	-0.014646	0.842725	0.0743139
X14021.81	14021-81	Mediator of RNA polymerase II transcription subunit 4	MED4	-0.037849	0.608024	0.216079
X14022.17	14022-17	Interleukin-17B	IL17B	0.01056	0.886249	0.0524442
X14023.84	14023-84	Bone sialoprotein 2	IBSP	0.217219	0.00290005	2.53759
X14024.196	14024-196	Ectodysplasin-A, secreted form	EDA	-0.110968	0.131591	0.880775
X14025.18	14025-18	Tumor necrosis factor receptor superfamily member 9	TNFRSF9	0.0485405	0.510584	0.291933
X14026.24	14026-24	Interleukin-17F	IL17F	-0.08681	0.238727	0.622099
X14028.22	14028-22	Phosphatidylinositol 4-phosphate 3-kinase C2 domain-containing subunit alpha	PIK3C2A	-0.0456407	0.536192	0.27068
X14029.42	14029-42	COP9 signalosome complex subunit 2	COPS2	0.1772	0.0155389	1.80858
X14030.21	14030-21	Tumor necrosis factor ligand superfamily member 4	TNFSF4	-0.0840109	0.254266	0.594711
X14031.18	14031-18	Fibroblast growth factor 7	FGF7	-0.0349845	0.635461	0.196911
X14032.2	14032-2	Vascular endothelial growth factor A, isoform 121	VEGFA	0.163784	0.0254989	1.59348
X14034.22	14034-22	Tumor-associated calcium signal transducer 2	TACSTD2	-0.148672	0.0428446	1.3681
X14035.13	14035-13	T-lymphoma invasion and metastasis-inducing protein 1	TIAM1	-0.0278476	0.705948	0.151227
X14036.116	14036-116	Multiple PDZ domain protein	MPDZ	-0.00560496	0.939477	0.0271137
X14037.18	14037-18	Ran-binding protein 3	RANBP3	0.332326	3.58393e-06	5.44564
X14038.130	14038-130	Cystatin-F	CST7	0.283605	8.75867e-05	4.05756
X14039.33	14039-33	Kallikrein-5	KLK5	0.00880325	0.905075	0.0433156
X14041.13	14041-13	Granzyme B	GZMB	0.070606	0.338244	0.47077
X14042.11	14042-11	Secreted frizzled-related protein 1	SFRP1	0.257262	0.000392938	3.40568
X14043.12	14043-12	Early endosome antigen 1	EEA1	-0.0762006	0.301259	0.521059
X14045.12	14045-12	Nuclear receptor coactivator 2	NCOA2	-0.106878	0.146512	0.834127
X14047.78	14047-78	Brain-derived neurotrophic factor	BDNF	0.122534	0.0956815	1.01917
X14048.7	14048-7	Interleukin-1 Receptor accessory protein	IL1RAP	-0.181219	0.0133101	1.87582
X14049.17	14049-17	Interleukin-7	IL7	0.0558527	0.448938	0.347813
X14050.61	14050-61	Ephrin-A4	EFNA4	-0.0438428	0.552384	0.257759
X14051.54	14051-54	Forkhead box protein C2	FOXC2	-0.0899118	0.222298	0.653065
X14052.26	14052-26	Protein unc-13 homolog A	UNC13A	-0.239099	0.00101372	2.99408
X14054.17	14054-17	Interleukin-15 receptor subunit alpha	IL15RA	0.205058	0.00499031	2.30187
X14056.4	14056-4	Glycoprotein hormones alpha chain	CGA	-0.0483895	0.511901	0.290814
X14057.68	14057-68	Tumor necrosis factor ligand superfamily member 15	TNFSF15	0.098337	0.181767	0.740486
X14060.67	14060-67	Neutrophil cytosol factor 4	NCF4	0.0362825	0.622964	0.205537
X14061.48	14061-48	Tumor necrosis factor ligand superfamily member 11	TNFSF11	-0.163709	0.0255669	1.59232
X14063.17	14063-17	Oncostatin-M	OSM	0.165561	0.0239247	1.62115
X14064.21	14064-21	Peptidoglycan recognition protein 1	PGLYRP1	-0.0346787	0.638421	0.194893
X14065.11	14065-11	T-cell surface glycoprotein CD5:Cytoplasmic domain	CD5	-0.150767	0.0399677	1.39829
X14066.49	14066-49	Membrane-associated guanylate kinase, WW and PDZ domain-containing protein 2	MAGI2	0.292846	4.98677e-05	4.30218
X14067.6	14067-6	Plakophilin-2	PKP2	0.0505658	0.493082	0.307081
X14068.29	14068-29	C-C motif chemokine 25	CCL25	0.00226492	0.975524	0.0107621
X14069.61	14069-61	Carbonic anhydrase 4	CA4	-0.31476	1.21123e-05	4.91677
X14070.56	14070-56	Intersectin-1	ITSN1	0.0153099	0.835695	0.0779523
X14072.9	14072-9	Translationally-controlled tumor protein	TPT1	0.294141	4.60113e-05	4.33714
X14073.31	14073-31	Hemopexin	HPX	-0.109739	0.135946	0.866633
X14074.2	14074-2	SHC-transforming protein 2	SHC2	0.012878	0.861507	0.0647413
X14076.74	14076-74	Cystatin-S	CST4	-0.0156176	0.832441	0.0796468
X14077.6	14077-6	Ficolin-3	FCN3	-0.132858	0.0706454	1.15092
X14078.69	14078-69	Lymphotactin	XCL1	0.0598362	0.417203	0.379652
X14079.14	14079-14	Interleukin-18 receptor 1	IL18R1	0.0657302	0.372735	0.4286
X14081.5	14081-5	NKG2D ligand 1	ULBP1	-0.0788432	0.284756	0.545527
X14082.56	14082-56	Talin-2	TLN2	0.0687205	0.351333	0.454281
X14083.25	14083-25	Selenide, water dikinase 1	SEPHS1	0.128339	0.0808555	1.09229
X14085.28	14085-28	Interleukin-13	IL13	-0.034702	0.638195	0.195046
X14086.11	14086-11	Acid sphingomyelinase-like phosphodiesterase 3a	SMPDL3A	-0.194327	0.00786559	2.10427
X14088.38	14088-38	Insulin-like growth factor-binding protein 6	IGFBP6	-0.0574435	0.436105	0.360409
X14090.23	14090-23	Differentially expressed in FDCP 6 homolog	DEF6	0.0588161	0.425203	0.371404
X14091.42	14091-42	Carbonyl reductase [NADPH] 3	CBR3	0.0288695	0.695682	0.157589
X14093.10	14093-10	Fms-related tyrosine kinase 3 ligand	FLT3LG	-0.0981563	0.182575	0.73856
X14094.29	14094-29	Heparin-binding EGF-like growth factor	HBEGF	0.0854972	0.24593	0.609188
X14095.1	14095-1	NKG2-D type II integral membrane protein	KLRK1	-0.0310011	0.674449	0.171051
X14097.86	14097-86	Carbohydrate sulfotransferase 15	CHST15	-0.103984	0.157826	0.801823
X14098.28	14098-28	Cysteine--tRNA ligase, cytoplasmic	CARS1	0.196897	0.00706781	2.15072
X14099.20	14099-20	Proteasome subunit alpha type-4	PSMA4	-0.0193381	0.793335	0.100543
X14100.63	14100-63	Complement C1q subcomponent subunit C	C1QC	0.014894	0.840097	0.0756704
X14101.2	14101-2	Ciliary neurotrophic factor receptor subunit alpha	CNTFR	-0.0598492	0.417102	0.379758
X14102.6	14102-6	Granulysin	GNLY	0.0390295	0.596872	0.224119
X14103.12	14103-12	Tryptase gamma	TPSG1	-0.0298785	0.685602	0.163928
X14104.1	14104-1	TLR4 interactor with leucine rich repeats:Cytoplasmic domain	TRIL	-0.0625776	0.396147	0.402144
X14105.5	14105-5	Kallistatin	SERPINA4	-0.412003	5.13632e-09	8.28935
X14106.46	14106-46	Rap1 GTPase-GDP dissociation stimulator 1	RAP1GDS1	0.0804657	0.27493	0.560777
X14107.1	14107-1	5-formyltetrahydrofolate cyclo-ligase	MTHFS	0.0907002	0.218253	0.66104
X14108.15	14108-15	Transforming growth factor beta-1	TGFB1	0.236062	0.00117982	2.92818
X14109.15	14109-15	C-C motif chemokine 15	CCL15	0.0928803	0.207343	0.683311
X14110.200	14110-200	SPARC	SPARC	-0.00691597	0.925358	0.0336901
X14111.15	14111-15	Thrombospondin-2	THBS2	-0.0734686	0.318973	0.496246
X14112.40	14112-40	Tumor necrosis factor receptor superfamily member 19L	RELT	0.0804843	0.274819	0.560954
X14114.18	14114-18	PILR alpha-associated neural protein	PIANP	0.0323252	0.661387	0.179545
X14115.34	14115-34	Adrenomedullin	ADM	-0.223918	0.00212379	2.67289
X14116.129	14116-129	Protein S100-A4	S100A4	0.0159495	0.828933	0.0814805
X14120.2	14120-2	E3 ubiquitin-protein ligase RNF43	RNF43	-0.0317471	0.667078	0.175824
X14121.24	14121-24	Tumor necrosis factor receptor superfamily member 10D	TNFRSF10D	0.0310608	0.673858	0.171431
X14122.132	14122-132	E3 ubiquitin-protein ligase ZNRF3	ZNRF3	-0.0286271	0.698113	0.156074
X14123.34	14123-34	V-type immunoglobulin domain-containing suppressor of T-cell activation:Extracellular domain	VSIR	0.0582622	0.429583	0.366953
X14124.6	14124-6	Ephrin-A2	EFNA2	0.192488	0.00848456	2.07137
X14125.5	14125-5	Apolipoprotein M	APOM	-0.235245	0.00122857	2.9106
X14127.240	14127-240	Interferon beta	IFNB1	0.0819967	0.265871	0.57533
X14128.121	14128-121	Interferon alpha-10	IFNA10	-0.213093	0.00349771	2.45622
X14129.1	14129-1	Interferon alpha-7	IFNA7	0.0169435	0.818451	0.0870073
X14131.37	14131-37	Ephrin-B2:Extracellular domain	EFNB2	0.0678813	0.35726	0.447016
X14132.21	14132-21	HERV-H LTR-associating protein 2	HHLA2	0.0336195	0.648716	0.187945
X14133.93	14133-93	Interleukin-1 receptor type 2	IL1R2	-0.263043	0.000286365	3.54308
X14134.49	14134-49	Amphoterin-induced protein 2	AMIGO2	-0.130057	0.0768427	1.1144
X14135.3	14135-3	Relaxin receptor 1	RXFP1	-0.0805813	0.274239	0.561871
X14136.234	14136-234	Complement component C1q receptor	CD93	0.0321499	0.66311	0.178414
X14139.16	14139-16	Neuregulin-4	NRG4	-0.043343	0.556927	0.254201
X14143.8	14143-8	Histone H2B type 2-E	H2BC21	0.262122	0.000301319	3.52097
X14144.3	14144-3	Histone H2A type 3	H2AW	0.304914	2.3199e-05	4.63453
X14146.92	14146-92	Histone H3.1	H3C1	0.286919	7.17271e-05	4.14432
X14148.2	14148-2	Ubiquitin-like protein ISG15	ISG15	0.113933	0.121523	0.915341
X14149.9	14149-9	Interleukin-36 beta	IL36B	-0.191494	0.00883683	2.0537
X14150.7	14150-7	Interleukin-36 alpha	IL36A	0.017544	0.812134	0.0903723
X14151.4	14151-4	Ubiquitin-like protein ISG15	ISG15	0.221665	0.00236077	2.62695
X14153.8	14153-8	Ephrin-A3	EFNA3	-0.246414	0.000697881	3.15622
X14156.33	14156-33	14-3-3 protein beta/alpha	YWHAB	0.104075	0.157459	0.802834
X14157.21	14157-21	14-3-3 protein epsilon	YWHAE	-0.100478	0.172393	0.76348
X14158.17	14158-17	Annexin A5	ANXA5	-0.0811055	0.271119	0.56684
X14175.78	14175-78	SCP2 sterol-binding domain-containing protein 1	SCP2D1	-0.0220347	0.765304	0.116166
X14178.18	14178-18	Cyclin-dependent kinase inhibitor 3	CDKN3	-0.0702125	0.340949	0.46731
X14186.13	14186-13	E3 ubiquitin-protein ligase rififylin	RFFL	-0.0804545	0.274997	0.560672
X14192.31	14192-31	Phosducin-like protein 2	PDCL2	0.143363	0.0509232	1.29308
X14197.2	14197-2	PR domain zinc finger protein 1	PRDM1	-0.103533	0.159647	0.796839
X14203.3	14203-3	Annexin A7	ANXA7	0.0389157	0.597942	0.223341
X14204.55	14204-55	Forkhead box protein J2	FOXJ2	0.0805421	0.274473	0.5615
X14205.6	14205-6	Protein HEXIM2	HEXIM2	0.0280602	0.703808	0.152546
X14206.28	14206-28	Amyloid beta A4 precursor protein-binding family B member 1:Phosphotyrosine Interaction Domain 2	APBB1	-0.0505359	0.493338	0.306856
X14208.3	14208-3	Retinoid-binding protein 7	RBP7	0.110235	0.134175	0.872328
X14216.35	14216-35	Probable ATP-dependent RNA helicase DDX46	DDX46	-0.225533	0.00196742	2.7061
X14226.120	14226-120	S-methylmethionine--homocysteine S-methyltransferase BHMT2	BHMT2	-0.101774	0.166898	0.77755
X14227.21	14227-21	Myosin light chain 6B	MYL6B	0.184298	0.0117974	1.92821
X14229.5	14229-5	Adenylyltransferase and sulfurtransferase MOCS3	MOCS3	-0.0827763	0.261337	0.582799
X14237.1	14237-1	Internal Use Only: Heat shock 70 kDa protein 1A	HSPA1A	-0.165095	0.0243293	1.61387
X14245.195	14245-195	Sorting nexin-7	SNX7	-0.0972255	0.186778	0.728674
X14246.50	14246-50	Docking protein 2	DOK2	0.0806969	0.273549	0.562965
X14249.68	14249-68	Probable E3 ubiquitin-protein ligase MID2	MID2	-0.0897548	0.22311	0.651481
X14250.115	14250-115	Bleomycin hydrolase	BLMH	-0.0278494	0.705929	0.151239
X14254.27	14254-27	Tyrosine-protein phosphatase non-receptor type 4	PTPN4	-0.0428134	0.561762	0.250448
X14260.112	14260-112	Neuroepithelial cell-transforming gene 1 protein	NET1	-0.0579489	0.432072	0.364443
X14268.4	14268-4	Sulfiredoxin-1	SRXN1	0.027801	0.706418	0.150938
X14271.23	14271-23	Ras-related protein Rab-6B	RAB6B	0.0891747	0.226127	0.645647
X14273.19	14273-19	Prolyl endopeptidase	PREP	0.227516	0.00178991	2.74717
X14283.12	14283-12	Ras-related protein Rab-14	RAB14	0.150189	0.0407454	1.38992
X14286.2	14286-2	Nuclear factor of activated T-cells, cytoplasmic 1	NFATC1	-0.163907	0.0253871	1.59539
X14287.6	14287-6	Ras-related protein Rab-5C	RAB5C	0.030837	0.676075	0.170005
X14291.53	14291-53	Arf-GAP with GTPase, ANK repeat and PH domain-containing protein 2	AGAP2	-0.0670086	0.363489	0.439508
X14294.61	14294-61	Methyl-CpG-binding domain protein 1	MBD1	0.102783	0.162708	0.788592
X14309.8	14309-8	Heterogeneous nuclear ribonucleoprotein H	HNRNPH1	-0.170947	0.0196542	1.70655
X14314.6	14314-6	Peptidyl-prolyl cis-trans isomerase-like 2	PPIL2	-0.129833	0.0773563	1.1115
X14318.1	14318-1	Vacuolar protein sorting-associated protein 29	VPS29	0.0700614	0.341992	0.465984
X14324.52	14324-52	Structural maintenance of chromosomes protein 3	SMC3	0.2762	0.00013565	3.86758
X14326.4	14326-4	Ubiquitin-conjugating enzyme E2 E1	UBE2E1	0.262593	0.000293572	3.53229
X14329.4	14329-4	Death-inducer obliterator 1	DIDO1	-0.089488	0.224494	0.648796
X14331.262	14331-262	Dynein light chain Tctex-type 1	DYNLT1	-0.215486	0.00313879	2.50324
X14332.3	14332-3	Ras-related protein Ral-A	RALA	0.0845964	0.250959	0.600397
X14334.3	14334-3	Recoverin	RCVRN	-0.141704	0.0536939	1.27007
X14337.1	14337-1	Trafficking protein particle complex subunit 3	TRAPPC3	0.310838	1.57345e-05	4.80315
X14341.8	14341-8	Protein FAM69C	DIPK1C	0.0323177	0.66146	0.179496
X14583.49	14583-49	Growth/differentiation factor 8	MSTN	-0.228188	0.00173311	2.76117
X14587.16	14587-16	Growth/differentiation factor 11	GDF11	-0.0887947	0.22812	0.641837
X14593.152	14593-152	Protein FAM210A	FAM210A	0.151391	0.0391421	1.40736
X14597.5	14597-5	Semaphorin-6C, cytoplasmic	SEMA6C	-0.0297909	0.686474	0.163376
X14599.18	14599-18	Stabilin-1	STAB1	-0.160181	0.0289646	1.53813
X14603.51	14603-51	Uncharacterized protein KIAA0040	KIAA0040	0.137916	0.0604879	1.21833
X14614.41	14614-41	Noncompact myelin-associated protein	NCMAP	-0.296362	4.00416e-05	4.39749
X14615.46	14615-46	Keratin-associated protein 2-4	KRTAP2-4	0.0104817	0.887087	0.0520337
X14616.16	14616-16	Zinc finger protein 382	ZNF382	-0.0537613	0.46613	0.331493
X14618.26	14618-26	Vesicular, overexpressed in cancer, prosurvival protein 1	VOPP1	-0.204017	0.00522052	2.28229
X14619.8	14619-8	Zinc finger protein 526	ZNF526	-0.0767704	0.297649	0.526296
X14623.26	14623-26	Small ubiquitin-related modifier 3	SUMO3	0.133255	0.0698004	1.15614
X14624.51	14624-51	Transcriptional repressor CTCF	CTCF	-0.121526	0.0984628	1.00673
X14628.72	14628-72	F-box only protein 3	FBXO3	-0.0713902	0.332892	0.477696
X14631.22	14631-22	Dual specificity protein phosphatase 16	DUSP16	-0.20171	0.00576511	2.23919
X14633.26	14633-26	Transmembrane protein 185A	TMEM185A	-0.0990979	0.178393	0.748621
X14634.13	14634-13	Lutropin-choriogonadotropic hormone receptor	LHCGR	-0.00559003	0.939638	0.0270393
X14636.25	14636-25	Ribonuclease UK114	RIDA	0.0696455	0.344872	0.462342
X14645.253	14645-253	Glutathione S-transferase A4	GSTA4	-0.154879	0.0347913	1.45853
X14655.1	14655-1	DnaJ homolog subfamily C member 17	DNAJC17	-0.00136977	0.985196	0.00647739
X14662.6	14662-6	Myeloid zinc finger 1	MZF1	-0.00606931	0.934474	0.0294327
X14663.44	14663-44	E3 ubiquitin-protein ligase RNF8	RNF8	0.136069	0.0640471	1.1935
X14670.1	14670-1	Ski-like protein	SKIL	0.132155	0.0721613	1.1417
X14674.63	14674-63	Protein kinase C and casein kinase substrate in neurons protein 3	PACSIN3	-0.02497	0.735135	0.133633
X14675.20	14675-20	Eukaryotic translation initiation factor 4B	EIF4B	0.0790987	0.283194	0.547916
X14684.17	14684-17	Calpain-2 catalytic subunit	CAPN2	0.155821	0.0336891	1.47251
X14685.17	14685-17	RAC-beta serine/threonine-protein kinase	AKT2	0.00303233	0.967235	0.0144681
X14687.6	14687-6	Perilipin-3	PLIN3	0.0426455	0.563298	0.249262
X14688.6	14688-6	Tyrosine-protein phosphatase non-receptor type 7	PTPN7	0.0377316	0.609138	0.215284
X14689.3	14689-3	Protein SEC13 homolog	SEC13	0.13595	0.0642829	1.1919
X14692.3	14692-3	Zinc finger protein 276	ZNF276	-0.131862	0.0728004	1.13787
X14696.45	14696-45	Tryptase beta-2	TPSB2	0.00135485	0.985357	0.00640632
X14703.6	14703-6	Prokineticin-1	PROK1	-0.157396	0.0319121	1.49604
X14705.1	14705-1	Vascular endothelial growth factor D	VEGFD	-0.0870628	0.237357	0.624598
X14708.59	14708-59	Complement component C8 gamma chain	C8G	-0.27992	0.000109054	3.96236
X14711.27	14711-27	Cystatin-M	CST6	-0.170272	0.0201504	1.69572
X14713.46	14713-46	Azurocidin	AZU1	-0.0848747	0.249398	0.603107
X14747.9	14747-9	Cytokine receptor-like factor 1	CRLF1	0.0844211	0.251946	0.598692
X14748.31	14748-31	Rho GTPase-activating protein 5	ARHGAP5	0.0908308	0.217588	0.662364
X14755.4	14755-4	Lactotransferrin	LTF	-0.100298	0.173167	0.761535
X14756.29	14756-29	Intercellular adhesion molecule 2	ICAM2	-0.259406	0.000349717	3.45628
X14759.149	14759-149	Cadherin-1	CDH1	-0.0505863	0.492907	0.307235
X15295.81	15295-81	Insulin-like growth factor II:Mature	IGF2	-0.0139317	0.850303	0.0704262
X15297.3	15297-3	Protein S100-A3	S100A3	0.160833	0.0283084	1.54808
X15298.199	15298-199	Neuropilin and tolloid-like protein 1	NETO1	0.0370118	0.61599	0.210427
X15299.102	15299-102	LDLR chaperone MESD	MESD	0.149189	0.0421194	1.37552
X15300.66	15300-66	Coiled-coil domain-containing protein 134	CCDC134	0.19133	0.00889622	2.05079
X15301.24	15301-24	Acrosomal protein SP-10	ACRV1	-0.101249	0.169109	0.771834
X15303.63	15303-63	Protein S100-A5	S100A5	0.161158	0.027987	1.55304
X15304.1	15304-1	Regenerating islet-derived protein 3-alpha	REG3A	0.289761	6.03137e-05	4.21958
X15305.7	15305-7	Secretagogin	SCGN	-0.0667233	0.36554	0.437065
X15306.20	15306-20	Immunoglobulin J chain	JCHAIN	-0.109629	0.136342	0.865371
X15308.108	15308-108	Brorin	VWC2	0.178101	0.0150128	1.82354
X15310.61	15310-61	Protein regulator of cytokinesis 1	PRC1	0.0284443	0.699947	0.154935
X15312.14	15312-14	Protein argonaute-1	AGO1	0.107255	0.145087	0.838373
X15313.28	15313-28	Mitotic spindle assembly checkpoint protein MAD2A	MAD2L1	-0.0392458	0.594838	0.225601
X15314.49	15314-49	Chloride intracellular channel protein 4	CLIC4	0.0954408	0.195036	0.709885
X15315.64	15315-64	Copper homeostasis protein cutC homolog	CUTC	-0.130482	0.0758747	1.1199
X15316.262	15316-262	Thioredoxin-like protein 4B	TXNL4B	0.0752589	0.307291	0.512451
X15318.75	15318-75	Protein S100-A10	S100A10	-0.0889379	0.227367	0.643272
X15319.226	15319-226	Cyclin-A1	CCNA1	0.050728	0.491694	0.308305
X15321.8	15321-8	Complexin-2	CPLX2	0.156553	0.032852	1.48344
X15322.35	15322-35	Death domain-containing protein CRADD	CRADD	0.0565316	0.443436	0.353169
X15323.112	15323-112	Protein argonaute-3	AGO3	0.176463	0.0159809	1.7964
X15324.58	15324-58	Ferritin light chain	FTL	-0.0797906	0.278991	0.55441
X15325.14	15325-14	Neuromodulin	GAP43	0.0701229	0.341567	0.466524
X15326.64	15326-64	Guanylate-binding protein 1	GBP1	0.201628	0.00578538	2.23767
X15329.167	15329-167	Ragulator complex protein LAMTOR2	LAMTOR2	0.0181389	0.805888	0.0937254
X15331.47	15331-47	Histone-binding protein RBBP4	RBBP4	0.162282	0.0268971	1.57029
X15333.11	15333-11	Stromal cell-derived factor 2	SDF2	0.0485629	0.510389	0.292099
X15336.7	15336-7	Selenoprotein M	SELENOM	0.247654	0.000654352	3.18419
X15339.32	15339-32	Cofilin-2	CFL2	0.157516	0.0317798	1.49785
X15343.337	15343-337	Kininogen, HMW, Two Chain	KNG1	-0.223867	0.00212889	2.67185
X15346.31	15346-31	Interferon gamma	IFNG	-0.0544019	0.460826	0.336463
X15347.12	15347-12	Hemopexin	HPX	-0.18269	0.0125672	1.90076
X15358.28	15358-28	Neuroendocrine protein 7B2	SCG5	-0.133442	0.0694065	1.1586
X15361.37	15361-37	Ankyrin repeat domain-containing protein 1	ANKRD1	-0.109748	0.135913	0.866739
X15363.32	15363-32	Apolipoprotein A-V	APOA5	0.0105805	0.88603	0.0525518
X15364.101	15364-101	Apolipoprotein C-I	APOC1	-0.146213	0.0464428	1.33308
X15365.41	15365-41	Adhesion G protein-coupled receptor B3	ADGRB3	-0.15991	0.0292402	1.53402
X15367.38	15367-38	BPI fold-containing family B member 1	BPIFB1	0.0815604	0.268432	0.571166
X15368.3	15368-3	BMP-binding endothelial regulator protein	BMPER	-0.0991781	0.17804	0.749482
X15370.5	15370-5	BolA-like protein 1	BOLA1	0.283594	8.76455e-05	4.05727
X15372.43	15372-43	Bromodomain-containing protein 2	BRD2	0.103351	0.160385	0.794836
X15374.15	15374-15	Gastrokine-1	GKN1	-0.0939023	0.202365	0.693864
X15375.49	15375-49	Carboxypeptidase B	CPB1	-0.0169976	0.817882	0.0873095
X15376.134	15376-134	Cathepsin E	CTSE	-0.0940403	0.2017	0.695294
X15381.45	15381-45	Discoidin domain-containing receptor 2	DDR2	0.204962	0.00501097	2.30008
X15383.200	15383-200	Endothelin-3	EDN3	0.00427155	0.953857	0.0205166
X15384.15	15384-15	Klotho	KL	-0.379442	9.23749e-08	7.03445
X15385.116	15385-116	Fatty acid-binding protein, intestinal	FABP2	-0.0640844	0.384849	0.41471
X15386.7	15386-7	Fatty acid-binding protein, adipocyte	FABP4	0.451974	9.44262e-11	10.0249
X15387.44	15387-44	Neuropilin-2	NRP2	-0.116973	0.111833	0.951429
X15388.24	15388-24	Low affinity immunoglobulin gamma Fc region receptor III-A	FCGR3A	0.0603304	0.41336	0.383672
X15389.1	15389-1	Frataxin, mitochondrial	FXN	-0.0396748	0.590815	0.228549
X15390.3	15390-3	Galanin	GAL	-0.00943172	0.898333	0.0465625
X15391.114	15391-114	Growth arrest-specific protein 6	GAS6	-0.0232189	0.753087	0.123155
X15394.79	15394-79	Netrin receptor UNC5B	UNC5B	0.174438	0.0172534	1.76313
X15395.15	15395-15	Glutathione S-transferase Mu 1	GSTM1	0.0992004	0.177942	0.749721
X15398.2	15398-2	FAD-linked sulfhydryl oxidase ALR	GFER	0.074889	0.309681	0.509086
X15402.2	15402-2	DNA-binding protein inhibitor ID-1	ID1	0.0892456	0.225757	0.646359
X15403.53	15403-53	DNA-binding protein inhibitor ID-2	ID2	0.0688343	0.350534	0.45527
X15404.3	15404-3	Interferon alpha-21	IFNA21	-0.179897	0.0140098	1.85357
X15405.23	15405-23	Interferon alpha-4	IFNA4	0.00289898	0.968675	0.013822
X15412.40	15412-40	Baculoviral IAP repeat-containing protein 7	BIRC7	0.00378667	0.95909	0.0181406
X15413.3	15413-3	Phosphatidylcholine-sterol acyltransferase	LCAT	-0.0162889	0.82535	0.0833616
X15414.316	15414-316	L-lactate dehydrogenase A chain	LDHA	0.0622326	0.398761	0.399287
X15416.54	15416-54	Lysozyme g-like protein 2	LYG2	0.103088	0.161458	0.791941
X15417.3	15417-3	Serpin B5	SERPINB5	-0.175708	0.0164455	1.78395
X15418.25	15418-25	Mitogen-activated protein kinase 10	MAPK10	0.0978763	0.183831	0.73558
X15419.15	15419-15	Matrix metalloproteinase-20	MMP20	-0.19616	0.00728875	2.13735
X15422.12	15422-12	Myelin P2 protein	PMP2	-0.0354695	0.63078	0.200122
X15426.5	15426-5	Sialidase-1	NEU1	-0.0763778	0.300134	0.522685
X15427.35	15427-35	Lysyl oxidase homolog 3	LOXL3	0.101354	0.168661	0.772985
X15430.165	15430-165	Opticin	OPTC	0.00754258	0.918618	0.0368652
X15431.31	15431-31	Ornithine carbamoyltransferase, mitochondrial	OTC	-0.0768608	0.297079	0.527129
X15432.1	15432-1	Otoraplin	OTOR	0.0376374	0.610033	0.214646
X15433.4	15433-4	Proto-oncogene tyrosine-protein kinase Src	SRC	-0.0129247	0.86101	0.0649916
X15434.5	15434-5	Prepronociceptin	PNOC	0.087004	0.237675	0.624016
X15435.4	15435-4	Purine nucleoside phosphorylase	PNP	0.0136967	0.852799	0.0691532
X15436.40	15436-40	Receptor activity-modifying protein 1	RAMP1	-0.0399043	0.588667	0.230131
X15437.11	15437-11	Receptor activity-modifying protein 3	RAMP3	-0.0974913	0.185571	0.731491
X15439.21	15439-21	Rho-related GTP-binding protein RhoE	RND3	-0.0333267	0.651574	0.186036
X15440.57	15440-57	Neuroendocrine convertase 2	PCSK2	-0.176944	0.015691	1.80435
X15441.6	15441-6	Ganglioside GM2 activator	GM2A	0.291233	5.50977e-05	4.25887
X15444.45	15444-45	Serpin B4	SERPINB4	0.0371506	0.614665	0.211361
X15446.25	15446-25	Neuregulin-1, sensory and motor neuron-derived factor isoform	NRG1	0.193025	0.00829945	2.08095
X15447.45	15447-45	Sorbitol dehydrogenase	SORD	0.00643669	0.930517	0.0312755
X15448.47	15448-47	Sequestosome-1	SQSTM1	-0.0850908	0.24819	0.605215
X15449.33	15449-33	T-cell immunoglobulin and mucin domain-containing protein 4	TIMD4	0.139885	0.0568724	1.2451
X15452.5	15452-5	5'-Nucleotidase	NT5E	-0.0799379	0.278101	0.555797
X15453.3	15453-3	Alpha-1-microglobulin	AMBP	0.123468	0.0931594	1.03077
X15455.40	15455-40	Disintegrin and metalloproteinase domain-containing protein 15:Extracellular domain	ADAM15	0.0458345	0.53446	0.272085
X15457.14	15457-14	Aminopeptidase N	ANPEP	0.120203	0.102211	0.990503
X15460.9	15460-9	Dipeptidyl peptidase 4	DPP4	0.0676092	0.359195	0.44467
X15462.28	15462-28	T-cell surface glycoprotein CD8 alpha chain	CD8A	-0.0248041	0.73683	0.132632
X15465.79	15465-79	Protein canopy homolog 4	CNPY4	0.117516	0.110169	0.957941
X15466.30	15466-30	Collagen alpha-1(IX) chain	COL9A1	0.172698	0.018416	1.7348
X15467.10	15467-10	Collagen triple helix repeat-containing protein 1	CTHRC1	-0.0127456	0.862917	0.0640311
X15468.14	15468-14	Complement factor H-related protein 1	CFHR1	0.0335131	0.649753	0.187251
X15470.11	15470-11	Beta-hexosaminidase subunit beta	HEXB	0.0494953	0.502293	0.299043
X15471.29	15471-29	Pancreatic lipase-related protein 2	PNLIPRP2	-0.0921474	0.210966	0.675788
X15472.16	15472-16	Low-density lipoprotein receptor-related protein 11	LRP11	0.135103	0.0659766	1.18061
X15474.7	15474-7	Peptidyl-prolyl cis-trans isomerase NIMA-interacting 1	PIN1	0.0908904	0.217285	0.66297
X15475.4	15475-4	Phospholipid transfer protein	PLTP	0.00485899	0.94752	0.0234116
X15476.6	15476-6	Regenerating islet-derived protein 3-gamma	REG3G	-0.0972348	0.186736	0.728772
X15480.2	15480-2	Vascular non-inflammatory molecule 2	VNN2	0.0401708	0.586178	0.231971
X15481.45	15481-45	Antibacterial protein LL-37	CAMP	-0.154159	0.0356542	1.44789
X15482.12	15482-12	Alpha-2-macroglobulin-like protein 1	A2ML1	-0.0966996	0.189185	0.723114
X15483.377	15483-377	Agrin	AGRN	-0.0384794	0.602058	0.220362
X15486.126	15486-126	Amiloride-sensitive amine oxidase [copper-containing]	AOC1	-0.10707	0.145784	0.83629
X15487.164	15487-164	Liver carboxylesterase 1	CES1	-0.14352	0.0506679	1.29527
X15491.20	15491-20	Endosialin	CD248	-0.0761167	0.301794	0.52029
X15492.1	15492-1	Cysteine-rich motor neuron 1 protein:Extracellular domain	CRIM1	0.00690478	0.925479	0.0336336
X15494.11	15494-11	Fibroblast growth factor-binding protein 1	FGFBP1	-0.043123	0.558934	0.25264
X15495.9	15495-9	Folate receptor gamma	FOLR3	0.0202817	0.783494	0.105964
X15497.9	15497-9	Heparan sulfate glucosamine 3-O-sulfotransferase 1	HS3ST1	-0.178324	0.0148846	1.82726
X15499.11	15499-11	Attractin	ATRN	-0.117169	0.111231	0.953776
X15503.15	15503-15	Left-right determination factor 2	LEFTY2	0.295074	4.34062e-05	4.36245
X15503.20	15503-20	Left-right determination factor 2	LEFTY2	-0.196651	0.00714098	2.14624
X15504.39	15504-39	Baculoviral IAP repeat-containing protein 7 Isoform beta	BIRC7	0.0144035	0.845296	0.0729912
X15506.34	15506-34	Low-density lipoprotein receptor-related protein 12	LRP12	-0.110841	0.132035	0.879312
X15509.2	15509-2	Alpha-N-acetylglucosaminidase	NAGLU	-0.0334031	0.650827	0.186534
X15511.37	15511-37	Neuronal pentraxin receptor	NPTXR	-0.131353	0.0739226	1.13122
X15513.108	15513-108	Prostasin	PRSS8	0.0939358	0.202203	0.694212
X15514.26	15514-26	Cholinesterase	BCHE	-0.270737	0.000185844	3.73085
X15515.2	15515-2	Serum amyloid A-1 protein	SAA1	0.490493	1.18955e-12	11.9246
X15516.12	15516-12	Serum amyloid A-4 protein	SAA4	-0.0127027	0.863373	0.0638013
X15521.4	15521-4	Calsyntenin-1	CLSTN1	-0.108299	0.141189	0.8502
X15522.2	15522-2	Golgi-associated plant pathogenesis-related protein 1	GLIPR2	-0.205345	0.0049284	2.30729
X15523.9	15523-9	Delta-aminolevulinic acid dehydratase	ALAD	-0.110449	0.133415	0.874796
X15524.30	15524-30	Phosphoglycerate mutase 2	PGAM2	0.0826345	0.262157	0.581438
X15525.294	15525-294	Alcohol dehydrogenase 1C	ADH1C	-0.111736	0.128922	0.889672
X15526.33	15526-33	Glutathione synthetase	GSS	-0.0970427	0.187612	0.72674
X15527.90	15527-90	Dihydrolipoyl dehydrogenase, mitochondrial	DLD	-0.266256	0.000239437	3.62081
X15529.33	15529-33	Cysteine and glycine-rich protein 1	CSRP1	0.0837423	0.255793	0.592111
X15530.33	15530-33	Ephrin type-B receptor 4	EPHB4	0.0708353	0.336673	0.472792
X15533.97	15533-97	Macrophage scavenger receptor types I and II:Extracellular domain	MSR1	0.279724	0.000110323	3.95734
X15534.26	15534-26	Malate dehydrogenase, mitochondrial	MDH2	0.0955825	0.194371	0.711369
X15535.3	15535-3	Serine protease 27	PRSS27	-0.0957187	0.193733	0.712796
X15539.15	15539-15	SLIT and NTRK-like protein 1	SLITRK1	-0.144475	0.0491346	1.30861
X15540.6	15540-6	Vimentin	VIM	0.29905	3.379e-05	4.47121
X15542.19	15542-19	Creatine kinase U-type, mitochondrial	CKMT1A	0.0254736	0.729999	0.136678
X15544.25	15544-25	Kallikrein-14	KLK14	-0.169809	0.0204966	1.68832
X15545.13	15545-13	Calcineurin subunit B type 1	PPP3R1	0.254539	0.000454943	3.34204
X15548.35	15548-35	D-3-phosphoglycerate dehydrogenase	PHGDH	0.0502133	0.496105	0.304426
X15553.22	15553-22	Acetylcholinesterase	ACHE	-0.15795	0.0313055	1.50438
X15556.49	15556-49	Alpha-amylase 2B	AMY2B	-0.254039	0.000467264	3.33044
X15558.63	15558-63	Glutamyl aminopeptidase	ENPEP	-0.146945	0.0453465	1.34346
X15559.5	15559-5	Anthrax toxin receptor 2	ANTXR2	-0.334409	3.08628e-06	5.51056
X15560.52	15560-52	Transcobalamin-2	TCN2	-0.0626652	0.395484	0.402871
X15562.24	15562-24	Beta-glucuronidase	GUSB	-0.00289898	0.968675	0.013822
X15565.102	15565-102	Mucin-16	MUC16	0.0430857	0.559274	0.252375
X15566.10	15566-10	Calponin-1	CNN1	0.0995902	0.176235	0.753907
X15567.2	15567-2	T-cell surface glycoprotein CD3 zeta chain	CD247	0.06443	0.382286	0.417612
X15569.15	15569-15	Collagen Type II	COL2A1	-0.215445	0.00314465	2.50243
X15570.99	15570-99	Complement receptor type 2	CR2	-0.235778	0.00119653	2.92207
X15573.110	15573-110	Neurocan core protein	NCAN	-0.274312	0.000151352	3.82001
X15574.37	15574-37	Cyclin-A2	CCNA2	-0.0443893	0.547437	0.261666
X15576.158	15576-158	Eosinophil cationic protein	RNASE3	0.227735	0.00177122	2.75173
X15579.26	15579-26	Ectonucleotide pyrophosphatase/phosphodiesterase family member 6	ENPP6	-0.114938	0.118249	0.927202
X15580.2	15580-2	Ephrin type-A receptor 7	EPHA7	-0.114854	0.11852	0.926208
X15581.16	15581-16	Fibronectin type 3 and ankyrin repeat domains protein 1	FANK1	-0.0991277	0.178262	0.748941
X15582.25	15582-25	Ficolin-1	FCN1	0.0502749	0.495576	0.304889
X15583.18	15583-18	Fc receptor-like B	FCRLB	-0.0583797	0.428652	0.367895
X15584.9	15584-9	Complement factor H-related protein 2	CFHR2	0.0719002	0.329441	0.482222
X15585.304	15585-304	Fibulin-5	FBLN5	0.246069	0.000710457	3.14846
X15587.20	15587-20	Folate receptor beta	FOLR2	0.0804041	0.275299	0.560196
X15588.17	15588-17	Alpha-galactosidase A	GLA	-0.0524325	0.477237	0.321266
X15589.1	15589-1	Vitamin D-binding protein	GC	-0.321511	7.65364e-06	5.11613
X15591.28	15591-28	Glutathione peroxidase 1	GPX1	0.0826551	0.262039	0.581635
X15594.47	15594-47	Serine protease HTRA1	HTRA1	0.374167	1.43344e-07	6.84362
X15596.7	15596-7	Protein HEXIM1	HEXIM1	0.0827352	0.261574	0.582405
X15602.43	15602-43	Interleukin-6 receptor subunit alpha	IL6R	-0.024295	0.742039	0.129573
X15603.20	15603-20	Integrin alpha-2	ITGA2	-0.14537	0.0477325	1.32119
X15604.18	15604-18	Mitogen-activated protein kinase 9	MAPK9	0.117963	0.108811	0.963328
X15606.19	15606-19	Keratin, type I cytoskeletal 19	KRT19	0.156915	0.0324454	1.48885
X15607.56	15607-56	Pyruvate kinase PKLR	PKLR	-0.235105	0.0012371	2.9076
X15608.5	15608-5	Ribosomal protein S6 kinase beta-1	RPS6KB1	-0.0243863	0.741104	0.130121
X15610.72	15610-72	Cytosol aminopeptidase	LAP3	0.150791	0.0399358	1.39864
X15612.5	15612-5	Protein lin-7 homolog B	LIN7B	0.0790148	0.283706	0.547131
X15613.16	15613-16	Pancreatic triacylglycerol lipase	PNLIP	-0.194251	0.00789051	2.10289
X15614.168	15614-168	Leukocyte immunoglobulin-like receptor subfamily A member 2	LILRA2	-0.0285974	0.698411	0.155889
X15615.8	15615-8	Leukocyte immunoglobulin-like receptor subfamily B member 3	LILRB3	-0.067072	0.363035	0.440052
X15617.8	15617-8	Cytokine SCM-1 beta	XCL2	-0.0494022	0.503098	0.298347
X15619.49	15619-49	Myelin-oligodendrocyte glycoprotein	MOG	-0.204962	0.00501115	2.30006
X15620.4	15620-4	Neuroligin-1	NLGN1	-0.130118	0.076704	1.11518
X15622.13	15622-13	Opioid-binding protein/cell adhesion molecule	OPCML	-0.0683718	0.353788	0.451257
X15623.1	15623-1	Programmed cell death protein 1	PDCD1	-0.0817786	0.267149	0.573246
X15626.223	15626-223	Basement membrane-specific heparan sulfate proteoglycan core protein	HSPG2	-0.1057	0.151043	0.8209
X15627.83	15627-83	RAC-alpha serine/threonine-protein kinase	AKT1	0.0699103	0.343036	0.46466
X15631.18	15631-18	Pregnancy-specific beta-1-glycoprotein 1	PSG1	0.0930519	0.206501	0.685079
X15633.6	15633-6	Retinol-binding protein 4	RBP4	0.044518	0.546275	0.262588
X15634.139	15634-139	Slit homolog 1 protein	SLIT1	-0.0907991	0.21775	0.662043
X15635.4	15635-4	SPARC-related modular calcium-binding protein 2	SMOC2	0.1765	0.0159583	1.79701
X15636.49	15636-49	VPS10 domain-containing receptor SorCS1	SORCS1	-0.037946	0.607104	0.216737
X15637.38	15637-38	VPS10 domain-containing receptor SorCS3	SORCS3	-0.109573	0.136543	0.86473
X15640.54	15640-54	Transgelin	TAGLN	0.289153	6.26014e-05	4.20342
X15641.20	15641-20	Tomoregulin-1	TMEFF1	0.113275	0.123705	0.907613
X15644.1	15644-1	Biotinidase	BTD	-0.299444	3.29562e-05	4.48206
X15653.9	15653-9	Collagen alpha-1(X) chain	COL10A1	0.163614	0.0256538	1.59085
X15666.21	15666-21	Bone morphogenetic protein 2	BMP2	0.0130366	0.859819	0.0655928
X15667.39	15667-39	Bone morphogenetic protein 4	BMP4	-0.0883859	0.230277	0.63775
X15668.19	15668-19	Bone morphogenetic protein 8B	BMP8B	-0.18563	0.011191	1.95113
X15669.7	15669-7	Serine/threonine-protein kinase B-raf	BRAF	0.0101516	0.89062	0.0503073
X15670.15	15670-15	Complement C1q-like protein 2	C1QL2	-0.230532	0.00154767	2.81032
X15674.3	15674-3	B-cell antigen receptor complex-associated protein alpha chain	CD79A	0.0397494	0.590116	0.229062
X15675.3	15675-3	CCAAT/enhancer-binding protein beta	CEBPB	-0.16811	0.0218129	1.66129
X15678.71	15678-71	Dickkopf-related protein 2	DKK2	0.168412	0.0215736	1.66608
X15686.49	15686-49	Inhibin beta C chain	INHBC	0.0202351	0.783979	0.105695
X15688.30	15688-30	Protein ERGIC-53	LMAN1	-0.0626317	0.395738	0.402592
X15692.300	15692-300	Nodal homolog	NODAL	0.032025	0.66434	0.17761
X15693.9	15693-9	Progesterone receptor	PGR	0.327371	5.09212e-06	5.2931
X15698.6	15698-6	Alpha-taxilin	TXLNA	0.0678123	0.35775	0.446421
X16015.19	16015-19	Alanine aminotransferase 1	GPT	-0.0871812	0.236717	0.62577
X16021.30	16021-30	Cadherin-8	CDH8	-0.133018	0.0703032	1.15302
X16035.8	16035-8	Vascular endothelial growth factor receptor 3	FLT4	-0.333139	3.38123e-06	5.47093
X16043.30	16043-30	SHC-transforming protein 1:Phosphotyrosine Interaction Domain	SHC1	0.0534862	0.468418	0.329367
X16055.3	16055-3	Complement factor H-related protein 5	CFHR5	-0.0674338	0.360446	0.44316
X16057.6	16057-6	Cation-independent mannose-6-phosphate receptor	IGF2R	-0.0302552	0.681852	0.16631
X16060.99	16060-99	Nidogen-2	NID2	0.202447	0.00558593	2.2529
X16070.7	16070-7	Wnt inhibitory factor 1	WIF1	-0.138985	0.0585015	1.23283
X16074.12	16074-12	GRB2-related adapter protein 2	GRAP2	0.0150152	0.838814	0.0763346
X16079.2	16079-2	Tyrosine-protein kinase Tec	TEC	-0.0277487	0.706944	0.150615
X16081.38	16081-38	Aldo-keto reductase family 1 member B10	AKR1B10	-0.184441	0.0117307	1.93068
X16288.17	16288-17	Ephrin type-A receptor 4	EPHA4	-0.235724	0.00119975	2.92091
X16292.288	16292-288	Gastric inhibitory polypeptide	GIP	0.131277	0.0740923	1.13023
X16293.1	16293-1	Somatoliberin	GHRH	0.159189	0.0299867	1.52307
X16296.43	16296-43	Leucine-rich repeat-containing G-protein coupled receptor 5	LGR5	-0.0837889	0.255528	0.592562
X16297.14	16297-14	Roundabout homolog 4	ROBO4	-0.0893035	0.225455	0.64694
X16298.84	16298-84	Group IID secretory phospholipase A2	PLA2G2D	-0.10566	0.151197	0.820457
X16299.13	16299-13	T-cell immunoreceptor with Ig and ITIM domains	TIGIT	-0.000562267	0.993923	0.00264731
X16300.4	16300-4	Triggering receptor expressed on myeloid cells 2	TREM2	0.188729	0.00988608	2.00498
X16302.11	16302-11	BPI fold-containing family A member 2	BPIFA2	-0.0901352	0.221147	0.65532
X16304.6	16304-6	Leucine-rich repeat-containing G-protein coupled receptor 4	LGR4	-0.109889	0.13541	0.868349
X16305.10	16305-10	Cadherin-11:Extracellular domain	CDH11	0.00223508	0.975846	0.0106186
X16307.22	16307-22	Netrin receptor UNC5D	UNC5D	0.00168121	0.981831	0.00796347
X16308.14	16308-14	B- and T-lymphocyte attenuator	BTLA	-0.0530423	0.472122	0.325946
X16309.30	16309-30	Dickkopf-like protein 1	DKKL1	-0.174556	0.0171765	1.76506
X16312.45	16312-45	Cadherin-6	CDH6	0.0417784	0.571267	0.243161
X16315.105	16315-105	Vascular endothelial growth factor receptor 1	FLT1	-0.119565	0.104057	0.982728
X16317.20	16317-20	Desmoglein-3	DSG3	0.152175	0.038127	1.41877
X16318.12	16318-12	Serine/threonine-protein kinase receptor R3	ACVRL1	0.0948832	0.19767	0.70406
X16320.139	16320-139	CD320 antigen	CD320	0.108521	0.140371	0.852724
X16322.10	16322-10	Marginal zone B- and B1-cell-specific protein	MZB1	0.1309	0.0749332	1.12533
X16323.8	16323-8	Neurexin-3	NRXN3	0.0240618	0.744428	0.128177
X16324.38	16324-38	Toll-like receptor 1:Extracellular domain	TLR1	-0.0854841	0.246002	0.609061
X16536.3	16536-3	High mobility group protein HMG-I/HMG-Y	HMGA1	0.0329378	0.655377	0.183509
X16551.14	16551-14	Signal transducer and activator of transcription 5B	STAT5B	-0.100739	0.171275	0.766305
X16558.2	16558-2	Myocilin	MYOC	-0.0796134	0.280063	0.552744
X16561.9	16561-9	Alpha-1B-glycoprotein	A1BG	0.0189464	0.797429	0.098308
X16583.8	16583-8	Bis(5'-nucleosyl)-tetraphosphatase [asymmetrical]	NUDT2	0.0501443	0.496698	0.303908
X16585.16	16585-16	N-acetyllactosaminide beta-1,3-N-acetylglucosaminyltransferase 4	B3GNT4	-0.0295353	0.689024	0.161766
X16587.1	16587-1	Beta-casein	CSN2	-0.0540606	0.463648	0.333812
X16588.10	16588-10	78 kDa glucose-regulated protein	HSPA5	0.122081	0.0969242	1.01357
X16591.71	16591-71	Acidic mammalian chitinase	CHIA	-0.109602	0.136439	0.865062
X16593.3	16593-3	FAS-associated death domain protein	FADD	-0.0640603	0.385028	0.414507
X16594.44	16594-44	Fas apoptotic inhibitory molecule 1	FAIM	0.161869	0.0272931	1.56395
X16596.25	16596-25	Glutaredoxin-3	GLRX3	-0.0141592	0.847888	0.0716616
X16597.11	16597-11	Glutaredoxin-related protein 5, mitochondrial	GLRX5	-0.109004	0.138603	0.858228
X16599.38	16599-38	GPN-loop GTPase 1	GPN1	0.107249	0.145108	0.838309
X16605.2	16605-2	Complement C1q and tumor necrosis factor-related protein 9A	C1QTNF9	0.0166358	0.821693	0.0852906
X16606.85	16606-85	Aldose reductase	AKR1B1	0.215639	0.00311702	2.50626
X16607.78	16607-78	Gelsolin	GSN	-0.2726	0.000167046	3.77716
X16609.106	16609-106	Kin of IRRE-like protein 2	KIRREL2	-0.0204309	0.781941	0.106826
X16610.13	16610-13	Low-density lipoprotein receptor-related protein 10	LRP10	0.169908	0.0204222	1.6899
X16612.28	16612-28	Syndecan-3	SDC3	-0.130939	0.0748454	1.12583
X16613.3	16613-3	Cadherin-17	CDH17	-0.144801	0.0486195	1.31319
X16614.27	16614-27	R-spondin-1	RSPO1	0.305749	2.19741e-05	4.65809
X16616.137	16616-137	Beta-enolase	ENO3	-0.159411	0.0297555	1.52643
X16617.14	16617-14	Caspase-14	CASP14	-0.0781028	0.289318	0.538625
X16618.7	16618-7	Early activation antigen CD69	CD69	0.130398	0.0760649	1.11882
X16620.26	16620-26	Lymphocyte antigen 75	LY75	-0.0805272	0.274562	0.561359
X16621.77	16621-77	NAD(P)H-hydrate epimerase	NAXE	0.135952	0.0642792	1.19193
X16746.12	16746-12	Activin B	INHBB	-0.0925148	0.209144	0.679555
X16748.1	16748-1	Bone morphogenetic protein 3	BMP3	-0.175993	0.0162687	1.78865
X16749.79	16749-79	Growth/differentiation factor 10	GDF10	-0.0514012	0.485957	0.313403
X16751.15	16751-15	Natriuretic peptides B	NPPB	-0.00249244	0.973066	0.0118577
X16753.46	16753-46	Collagen alpha-2(VI) chain	COL6A2	-0.0357771	0.627818	0.202167
X16754.40	16754-40	Peripheral plasma membrane protein CASK	CASK	-0.0976172	0.185001	0.732826
X16755.195	16755-195	Growth/differentiation factor 3	GDF3	-0.220888	0.00244785	2.61121
X16756.30	16756-30	Growth/differentiation factor 7	GDF7	-0.0531711	0.471045	0.326937
X16758.96	16758-96	Hepatoma-derived growth factor	HDGF	0.19407	0.00794974	2.09965
X16760.2	16760-2	Interleukin-26	IL26	-0.0108052	0.883626	0.0537316
X16763.11	16763-11	Leukocyte cell-derived chemotaxin-2	LECT2	-0.081566	0.268399	0.571219
X16765.52	16765-52	Platelet basic protein	PPBP	0.106358	0.1485	0.828275
X16768.3	16768-3	Junction plakoglobin	JUP	-0.0349364	0.635927	0.196593
X16769.20	16769-20	Ras-related C3 botulinum toxin substrate 3	RAC3	0.0509537	0.489767	0.31001
X16770.3	16770-3	Lithostathine-1-beta	REG1B	0.181002	0.0134225	1.87217
X16773.29	16773-29	Signal peptide, CUB and EGF-like domain-containing protein 3	SCUBE3	-0.153377	0.0366123	1.43637
X16780.6	16780-6	Internal Use Only: Heat shock 70 kDa protein 1A	HSPA1A	0.138374	0.0596292	1.22454
X16781.2	16781-2	Cytosolic endo-beta-N-acetylglucosaminidase	ENGASE	0.0494133	0.503002	0.29843
X16785.45	16785-45	Defensin-5	DEFA5	0.169755	0.0205375	1.68745
X16792.4	16792-4	Sialic acid-binding Ig-like lectin 5	SIGLEC5	0.120253	0.102066	0.991118
X16802.31	16802-31	OCIA domain-containing protein 1	OCIAD1	-0.196744	0.00711308	2.14794
X16803.4	16803-4	Calretinin	CALB2	0.0803855	0.275411	0.560019
X16805.5	16805-5	cGMP-specific 3',5'-cyclic phosphodiesterase	PDE5A	0.0200355	0.786058	0.104546
X16807.35	16807-35	Troponin T, fast skeletal muscle	TNNT3	-0.179855	0.0140325	1.85286
X16809.1	16809-1	Nucleoside diphosphate kinase, mitochondrial	NME4	0.133464	0.0693594	1.15889
X16810.3	16810-3	Rab GDP dissociation inhibitor alpha	GDI1	0.0851932	0.24762	0.606215
X16814.13	16814-13	Four and a half LIM domains protein 1	FHL1	-0.0908653	0.217413	0.662715
X16818.200	16818-200	CUB domain-containing protein 1	CDCP1	0.277404	0.000126438	3.89812
X16823.75	16823-75	Apolipoprotein L3	APOL3	-0.042474	0.56487	0.248051
X16825.20	16825-20	Ataxin-3	ATXN3	-0.0205353	0.780854	0.10743
X16828.8	16828-8	Collagen alpha-1(VI) chain	COL6A1	-0.0648677	0.379054	0.421298
X16831.7	16831-7	Docking protein 1	DOK1	0.0638065	0.386918	0.412382
X16836.1	16836-1	Complement factor H-related protein 3	CFHR3	-0.0814205	0.269256	0.569834
X16845.15	16845-15	Myelin protein zero-like protein 1	MPZL1	0.030962	0.674837	0.170801
X16847.39	16847-39	Ras-related protein Rab-3B	RAB3B	0.0397755	0.589872	0.229242
X16850.5	16850-5	Regulator of G-protein signaling 5	RGS5	-0.190972	0.00902703	2.04446
X16851.50	16851-50	Protein SCO2 homolog, mitochondrial	SCO2	0.0959238	0.192775	0.714948
X16852.10	16852-10	Na(+)/H(+) exchange regulatory cofactor NHE-RF3	PDZK1	-0.210629	0.00390573	2.4083
X16853.5	16853-5	Nicotinamide riboside kinase 1	NMRK1	0.0806281	0.27396	0.562313
X16854.17	16854-17	U6 snRNA-associated Sm-like protein LSm4	LSM4	-0.151971	0.0383883	1.4158
X16856.79	16856-79	Microtubule-associated protein RP/EB family member 2	MAPRE2	0.100761	0.17118	0.766548
X16857.2	16857-2	Ras-related protein Rab-2A	RAB2A	0.118663	0.106712	0.971786
X16858.384	16858-384	Reticulocalbin-3	RCN3	-0.253433	0.00048262	3.31639
X16859.100	16859-100	Endophilin-B1	SH3GLB1	-0.0126114	0.864347	0.0633121
X16863.47	16863-47	N-acylneuraminate-9-phosphatase	NANP	0.100552	0.172073	0.764286
X16865.62	16865-62	TATA-binding protein-associated factor 2N	TAF15	0.296464	3.97857e-05	4.40027
X16867.76	16867-76	Cyclin-dependent kinase 16	CDK16	0.0361333	0.624395	0.20454
X16872.248	16872-248	Maleylacetoacetate isomerase	GSTZ1	-0.0523896	0.477598	0.320937
X16875.13	16875-13	Protein mago nashi homolog 2	MAGOHB	0.0519178	0.481578	0.317333
X16877.19	16877-19	Methionine-R-sulfoxide reductase B2, mitochondrial	MSRB2	-0.0964777	0.190206	0.720775
X16882.27	16882-27	14 kDa phosphohistidine phosphatase	PHPT1	-0.0017185	0.981428	0.00814178
X16883.57	16883-57	Ras-related protein Rab-4A	RAB4A	0.0909128	0.217171	0.663197
X16885.49	16885-49	Microtubule-associated protein RP/EB family member 3	MAPRE3	-0.0230846	0.754469	0.122358
X16887.29	16887-29	Peptidyl-tRNA hydrolase 2, mitochondrial	PTRH2	-0.0211395	0.774577	0.110936
X16890.37	16890-37	ADAMTS-like protein 1	ADAMTSL1	0.157775	0.0314961	1.50174
X16892.23	16892-23	Ectonucleotide pyrophosphatase/phosphodiesterase family member 2	ENPP2	0.0970353	0.187646	0.726661
X16899.59	16899-59	Oxysterol-binding protein-related protein 9	OSBPL9	0.0701509	0.341374	0.46677
X16900.29	16900-29	MAM domain-containing glycosylphosphatidylinositol anchor protein 1	MDGA1	-0.180213	0.0138395	1.85888
X16902.17	16902-17	Lysosome-associated membrane glycoprotein 1	LAMP1	-0.0152073	0.83678	0.0773886
X16907.3	16907-3	Cell adhesion molecule 2	CADM2	-0.0409597	0.578838	0.237443
X16908.5	16908-5	Oligodendrocyte-myelin glycoprotein	OMG	-0.283169	8.99046e-05	4.04622
X16913.8	16913-8	Ribonuclease T2	RNASET2	0.0396915	0.590658	0.228664
X16914.104	16914-104	Monocyte differentiation antigen CD14, soluble	CD14	-0.0638643	0.386487	0.412866
X16915.153	16915-153	Semaphorin-4A	SEMA4A	-0.197531	0.00688241	2.16226
X16916.19	16916-19	SLIT and NTRK-like protein 6	SLITRK6	-0.183462	0.0121921	1.91392
X16918.198	16918-198	Toll-like receptor 3	TLR3	-0.107794	0.143065	0.844467
X16919.1	16919-1	Acyl-CoA-binding protein	DBI	0.406321	8.69944e-09	8.06051
X16922.53	16922-53	Plexin-B3	PLXNB3	-0.0579135	0.432354	0.36416
X16923.20	16923-20	Profilin-2	PFN2	-0.172526	0.0185342	1.73203
X16926.44	16926-44	Alkaline phosphatase, tissue-nonspecific isozyme	ALPL	-0.00920234	0.900793	0.045375
X16927.9	16927-9	Coagulation factor XIII	F13B | F13A1	0.103764	0.158712	0.799391
X16932.5	16932-5	Estrogen sulfotransferase	SULT1E1	-0.0818813	0.266547	0.574227
X17137.160	17137-160	Hemoglobin subunit beta	HBB	-0.0921643	0.210882	0.675961
X17138.8	17138-8	Glutathione S-transferase A1	GSTA1	-0.015433	0.834393	0.0786295
X17140.57	17140-57	Platelet-derived growth factor D	PDGFD	0.150963	0.0397076	1.40113
X17145.1	17145-1	Protein S100-A8/A9 heterodimer	S100A9 | S100A8	0.253994	0.000468382	3.3294
X17148.7	17148-7	Flavin reductase (NADPH)	BLVRB	-0.1867	0.0107244	1.96963
X17150.8	17150-8	10 kDa heat shock protein, mitochondrial	HSPE1	0.0775937	0.292482	0.5339
X17151.84	17151-84	Interferon regulatory factor 3	IRF3	0.104051	0.157556	0.802565
X17152.10	17152-10	Killer cell immunoglobulin-like receptor 2DS4	KIR2DS4	-0.0309191	0.675262	0.170528
X17153.46	17153-46	Killer cell immunoglobulin-like receptor 2DL3	KIR2DL3	0.0179319	0.80806	0.0925565
X17154.2	17154-2	Prostaglandin E synthase 3	PTGES3	-0.0760515	0.30221	0.519692
X17155.1	17155-1	Vacuolar protein sorting-associated protein 28 homolog	VPS28	-0.159511	0.029651	1.52796
X17156.72	17156-72	Serine/threonine-protein kinase DCLK1	DCLK1	0.154567	0.0351624	1.45392
X17158.17	17158-17	Ubiquitin-conjugating enzyme E2 G1	UBE2G1	0.0414576	0.574227	0.240916
X17161.1	17161-1	Dolichyl-diphosphooligosaccharide--protein glycosyltransferase 48 kDa subunit	DDOST	0.295846	4.13577e-05	4.38344
X17163.117	17163-117	Annexin A3	ANXA3	-0.128543	0.0803718	1.0949
X17164.15	17164-15	Annexin A4	ANXA4	0.0570799	0.43902	0.357515
X17165.1	17165-1	Beta-thromboglobulin	PPBP	0.161639	0.0275161	1.56041
X17166.4	17166-4	Fibroblast growth factor 8 isoform F	FGF8	-0.10808	0.142	0.847713
X17170.15	17170-15	Calcitonin gene-related peptide 2	CALCB	-0.0419052	0.570098	0.244051
X17172.19	17172-19	Statherin	STATH	-0.110349	0.133771	0.873637
X17175.5	17175-5	Dual specificity mitogen-activated protein kinase kinase 6	MAP2K6	-0.0724559	0.325707	0.487173
X17176.13	17176-13	PC4 and SFRS1-interacting protein	PSIP1	0.202577	0.0055547	2.25534
X17195.43	17195-43	BAG family molecular chaperone regulator 1	BAG1	0.0179282	0.808099	0.0925354
X17196.5	17196-5	ATP-dependent Clp protease proteolytic subunit, mitochondrial	CLPP	0.154196	0.035609	1.44844
X17199.43	17199-43	Hypoxia-inducible factor 1-alpha inhibitor	HIF1AN	-0.00760413	0.917956	0.0371782
X17200.50	17200-50	Killer cell immunoglobulin-like receptor 2DL1	KIR2DL1	-0.15784	0.031425	1.50272
X17202.37	17202-37	Programmed cell death protein 4	PDCD4	-0.0385987	0.600931	0.221176
X17204.17	17204-17	Phenylethanolamine N-methyltransferase	PNMT	0.116234	0.11413	0.942601
X17205.21	17205-21	Ras-related protein Rab-5A	RAB5A	0.0644014	0.382497	0.417372
X17209.27	17209-27	Sulfotransferase family cytosolic 2B member 1	SULT2B1	-0.0650449	0.377751	0.422795
X17210.2	17210-2	T-cell leukemia/lymphoma protein 1A	TCL1A	-0.211898	0.00369056	2.43291
X17224.12	17224-12	Mimecan	OGN	0.19727	0.00695819	2.1575
X17231.1	17231-1	Plastin-2	LCP1	-0.118825	0.106233	0.973739
X17319.1	17319-1	Selenoprotein H	SELENOH	0.0203404	0.782882	0.106304
X17320.19	17320-19	L-aminoadipate-semialdehyde dehydrogenase-phosphopantetheinyl transferase	AASDHPPT	0.0757773	0.303961	0.517182
X17325.10	17325-10	Guanylate kinase	GUK1	0.041659	0.572367	0.242325
X17326.44	17326-44	Dual specificity protein phosphatase 23	DUSP23	-0.00394706	0.957359	0.0189252
X17327.3	17327-3	Protein canopy homolog 3	CNPY3	0.131032	0.0746367	1.12705
X17329.2	17329-2	3-hydroxybutyrate dehydrogenase type 2	BDH2	-0.0207778	0.778334	0.108834
X17331.138	17331-138	Kremen protein 1	KREMEN1	-0.153176	0.0368615	1.43343
X17332.3	17332-3	Poly(ADP-ribose) glycohydrolase ARH3	ADPRS	0.0878637	0.233053	0.632545
X17333.20	17333-20	Medium-chain specific acyl-CoA dehydrogenase, mitochondrial	ACADM	0.104782	0.154642	0.810672
X17335.18	17335-18	Vesicle-associated membrane protein 2	VAMP2	-0.00787826	0.915009	0.0385746
X17336.54	17336-54	Cyclic AMP-responsive element-binding protein 3-like protein 2	CREB3L2	-0.0196458	0.790122	0.102306
X17337.1	17337-1	Transcriptional repressor protein YY1	YY1	0.0381474	0.605196	0.218104
X17341.89	17341-89	Acetyl-CoA acetyltransferase, cytosolic	ACAT2	-0.0492846	0.504116	0.297469
X17342.13	17342-13	Anterior gradient protein 3	AGR3	-0.0644928	0.381821	0.41814
X17343.6	17343-6	Syntaphilin	SNPH	0.0963807	0.190655	0.719753
X17344.23	17344-23	Stomatin-like protein 1	STOML1	-0.0911347	0.216046	0.665453
X17345.12	17345-12	Prostaglandin reductase 3	PTGR3	0.0617924	0.402111	0.395654
X17346.61	17346-61	Follicular dendritic cell secreted peptide	FDCSP	-0.0182219	0.805017	0.0941948
[truncated: 5,270 more rows]

## Sheet: ST4
SeqID	SomaSeqID	Full Name	Entrez Gene Name	rho	pval	log10
X10000.28	10000-28	Beta-crystallin B2	CRYBB2	-0.0549128	0.45662	0.340445
X10001.7	10001-7	RAF proto-oncogene serine/threonine-protein kinase	RAF1	0.0218687	0.767021	0.115193
X10003.15	10003-15	Zinc finger protein 41	ZNF41	-0.119556	0.104084	0.982614
X10006.25	10006-25	ETS domain-containing protein Elk-1	ELK1	0.182052	0.0128846	1.88993
X10008.43	10008-43	Guanylyl cyclase-activating protein 1	GUCA1A	-0.0825618	0.262579	0.58074
X10010.10	10010-10	Beclin-1	BECN1	-0.0345035	0.64012	0.193739
X10011.65	10011-65	Inositol polyphosphate 5-phosphatase OCRL-1	OCRL	-0.155535	0.0340199	1.46827
X10012.5	10012-5	SAM pointed domain-containing Ets transcription factor	SPDEF	-0.227845	0.0017619	2.75402
X10014.31	10014-31	Zinc finger protein SNAI2	SNAI2	-0.0528689	0.473574	0.324612
X10015.119	10015-119	Voltage-gated potassium channel subunit beta-2	KCNAB2	0.111033	0.131362	0.88153
X10022.207	10022-207	DNA polymerase eta	POLH	0.1433	0.0510264	1.29221
X10023.32	10023-32	Vitamin D3 receptor	VDR	0.00246633	0.973348	0.0117318
X10024.44	10024-44	4-hydroxy-2-oxoglutarate aldolase, mitochondrial	HOGA1	-0.0900662	0.221502	0.654623
X10025.1	10025-1	Dihydrolipoyl dehydrogenase, mitochondrial	DLD	-0.160973	0.0281695	1.55022
X10030.8	10030-8	Adenine DNA glycosylase	MUTYH	-0.0946725	0.198672	0.701864
X10035.6	10035-6	Dual specificity protein phosphatase 4	DUSP4	-0.208815	0.00423289	2.37336
X10036.201	10036-201	Zinc fingers and homeoboxes protein 3	ZHX3	0.188195	0.0101006	1.99565
X10037.98	10037-98	Sialic acid-binding Ig-like lectin 12:Ig-like V-type 2 domain, Isoform long	SIGLEC12	-0.0171524	0.816253	0.0881755
X10039.32	10039-32	Purine nucleoside phosphorylase	PNP	-0.0777392	0.291576	0.535248
X10040.63	10040-63	Tumor protein 63	TP63	-0.0614195	0.404963	0.392584
X10041.3	10041-3	Hepatocyte nuclear factor 4-alpha	HNF4A	0.102143	0.165354	0.781586
X10042.8	10042-8	Serine/threonine-protein kinase Sgk3	SGK3	0.0113432	0.877875	0.0565672
X10043.31	10043-31	Bromodomain-containing protein 4	BRD4	0.0556812	0.450335	0.346464
X10044.12	10044-12	Protein Wnt-10a	WNT10A	-0.0469852	0.524239	0.28047
X10045.47	10045-47	Cullin-3	CUL3	-0.0658766	0.371669	0.429843
X10046.55	10046-55	Baculoviral IAP repeat-containing protein 2	BIRC2	0.0188942	0.797975	0.0980106
X10047.12	10047-12	Neutrophil cytosol factor 2	NCF2	0.0435855	0.554721	0.255926
X10048.7	10048-7	Core-binding factor subunit beta	CBFB	0.211253	0.0037986	2.42038
X10049.112	10049-112	Telomeric repeat-binding factor 1	TERF1	-0.0573187	0.437105	0.359415
X10053.5	10053-5	Integrin-linked protein kinase	ILK	0.0661899	0.369394	0.43251
X10054.3	10054-3	Gigaxonin	GAN	0.013196	0.858123	0.0664506
X10056.5	10056-5	Forkhead box protein M1	FOXM1	0.0725641	0.324983	0.488139
X10058.1	10058-1	UV excision repair protein RAD23 homolog A	RAD23A	0.0273403	0.711064	0.148092
X10063.10	10063-10	E3 ubiquitin-protein ligase FANCL	FANCL	-0.0951163	0.196566	0.706493
X10064.12	10064-12	Putative hydrolase RBBP9	RBBP9	0.0148138	0.840947	0.0752315
X10069.2	10069-2	Peptidyl-prolyl cis-trans isomerase NIMA-interacting 1	PIN1	-0.132047	0.0723969	1.14028
X10070.22	10070-22	1-phosphatidylinositol 4,5-bisphosphate phosphodiesterase gamma-2	PLCG2	0.0744197	0.312731	0.504829
X10073.22	10073-22	Tyrosyl-DNA phosphodiesterase 1	TDP1	0.0432069	0.558168	0.253235
X10074.128	10074-128	Bromodomain-containing protein 2	BRD2	-0.0657041	0.372925	0.428378
X10075.75	10075-75	Acyl-CoA-binding domain-containing protein 6	ACBD6	0.0949541	0.197334	0.704799
X10076.1	10076-1	AP-4 complex subunit mu-1	AP4M1	-0.0870861	0.237231	0.624828
X10078.5	10078-5	BAG family molecular chaperone regulator 3	BAG3	-0.126905	0.0843337	1.074
X10080.9	10080-9	Translation initiation factor eIF-2B subunit alpha	EIF2B1	0.148094	0.0436685	1.35983
X10081.17	10081-17	DNA-binding protein SATB2	SATB2	-0.159653	0.0295045	1.53011
X10082.251	10082-251	Neurofilament light polypeptide	NEFL	0.197755	0.00681801	2.16634
X10085.25	10085-25	Steroidogenic acute regulatory protein, mitochondrial	STAR	0.0665237	0.366979	0.435358
X10086.39	10086-39	Cystathionine beta-synthase	CBS	0.0725766	0.3249	0.48825
X10087.10	10087-10	Alpha-crystallin A chain	CRYAA	-0.148459	0.0431473	1.36505
X10088.37	10088-37	Adenine phosphoribosyltransferase	APRT	0.0725734	0.324921	0.488222
X10089.7	10089-7	N-acetylserotonin O-methyltransferase-like protein	ASMTL	0.00753139	0.918738	0.0368083
X10336.3	10336-3	E3 ubiquitin-protein ligase CHIP	STUB1	0.137804	0.0606989	1.21682
X10339.48	10339-48	Gamma-enolase	ENO2	0.261646	0.000309318	3.50959
X10342.55	10342-55	E3 SUMO-protein ligase PIAS4	PIAS4	0.0245961	0.738956	0.131381
X10344.334	10344-334	Interleukin-10 receptor subunit alpha	IL10RA	-0.2522	0.000515302	3.28794
X10346.5	10346-5	Signal transducer and activator of transcription 3	STAT3	0.115574	0.116214	0.934742
X10351.51	10351-51	Interferon regulatory factor 1	IRF1	-0.140486	0.0558061	1.25332
X10354.57	10354-57	Signal transducer and activator of transcription 3	STAT3	0.0700912	0.341786	0.466246
X10356.21	10356-21	Transcription factor AP-1	JUN	-0.0551944	0.454311	0.342647
X10361.25	10361-25	2'-5'-oligoadenylate synthase 1	OAS1	-0.0241579	0.743444	0.128752
X10362.35	10362-35	Myc proto-oncogene protein	MYC	-0.0604945	0.412088	0.38501
X10363.13	10363-13	Mothers against decapentaplegic homolog 3	SMAD3	0.0914126	0.214644	0.668282
X10364.6	10364-6	Mothers against decapentaplegic homolog 2	SMAD2	0.0244236	0.740722	0.130345
X10365.132	10365-132	Interleukin-23	IL12B | IL23A	0.216292	0.00302564	2.51918
X10366.11	10366-11	Platelet-derived growth factor receptor alpha	PDGFRA	0.181869	0.0129769	1.88683
X10367.62	10367-62	Interleukin-12	IL12A | IL12B	-0.0481507	0.513988	0.289047
X10370.21	10370-21	Signal transducer and activator of transcription 1-alpha/beta	STAT1	0.174626	0.0171314	1.76621
X10372.18	10372-18	Signal transducer and activator of transcription 6	STAT6	0.0405494	0.58265	0.234592
X10382.1	10382-1	Angiopoietin-related protein 3	ANGPTL3	0.280983	0.000102404	3.98968
X10390.21	10390-21	E3 ubiquitin-protein ligase ZNRF3	ZNRF3	-0.064698	0.380305	0.419868
X10391.1	10391-1	Angiopoietin-related protein 3	ANGPTL3	0.415715	3.62139e-09	8.44113
X10396.6	10396-6	Induced myeloid leukemia cell differentiation protein Mcl-1	MCL1	0.364644	3.10711e-07	6.50764
X10398.110	10398-110	Ankyrin repeat domain-containing protein 1	ANKRD1	-0.108391	0.140851	0.851241
X10418.36	10418-36	Syntaxin-12	STX12	0.210716	0.00389069	2.40997
X10419.1	10419-1	Scavenger receptor class A member 5	SCARA5	0.290356	5.81514e-05	4.23544
X10420.30	10420-30	Fas apoptotic inhibitory molecule 1	FAIM	0.0523859	0.47763	0.320909
X10424.31	10424-31	Neural proliferation differentiation and control protein 1	NPDC1	0.306724	2.06214e-05	4.68568
X10425.3	10425-3	Beta-1,4-galactosyltransferase 5	B4GALT5	0.0259808	0.724837	0.13976
X10426.21	10426-21	Golgi SNAP receptor complex member 2	GOSR2	-0.0912821	0.215302	0.666952
X10428.1	10428-1	Killer cell immunoglobulin-like receptor 2DS2	KIR2DS2	0.116059	0.11468	0.940511
X10430.31	10430-31	4F2 cell-surface antigen heavy chain:Cytoplasmic domain	SLC3A2	-0.0118412	0.872559	0.0592053
X10432.3	10432-3	Uncharacterized protein KIAA1644	SHISAL1	-0.102705	0.16303	0.787732
X10435.2	10435-2	N(4)-(beta-N-acetylglucosaminyl)-L-asparaginase	AGA	0.223884	0.0021272	2.67219
X10438.19	10438-19	Granulocyte-macrophage colony-stimulating factor receptor subunit alpha	CSF2RA	-0.110658	0.132678	0.877203
X10439.57	10439-57	Alpha-amylase 2B	AMY2B	-0.0400011	0.587762	0.230798
X10440.26	10440-26	CXADR-like membrane protein:Extracellular domain	CLMP	0.334264	3.11853e-06	5.50605
X10442.1	10442-1	Transmembrane protein 190	TMEM190	0.175245	0.0167358	1.77635
X10445.20	10445-20	Apolipoprotein M	APOM	-0.293747	4.71542e-05	4.32648
X10447.18	10447-18	Polyadenylate-binding protein 3	PABPC3	0.278533	0.000118344	3.92685
X10449.31	10449-31	Protein shisa-2 homolog	SHISA2	-0.238238	0.00105847	2.97532
X10451.11	10451-11	Nucleobindin-1	NUCB1	0.11458	0.119408	0.922968
X10453.7	10453-7	Carcinoembryonic antigen-related cell adhesion molecule 20	CEACAM20	-0.112678	0.12571	0.900629
X10454.99	10454-99	DnaJ homolog subfamily C member 16	DNAJC16	0.0546909	0.458444	0.338714
X10455.196	10455-196	Interleukin-31	IL31	-0.0810848	0.271242	0.566644
X10457.3	10457-3	Interleukin-18 receptor accessory protein	IL18RAP	0.0713688	0.333037	0.477507
X10460.1	10460-1	Chitotriosidase-1	CHIT1	0.465509	2.1597e-11	10.6656
X10462.14	10462-14	Insulin-like peptide INSL5	INSL5	0.103962	0.157915	0.801576
X10463.23	10463-23	Intestinal-type alkaline phosphatase	ALPI	0.03342	0.650663	0.186644
X10464.6	10464-6	Anthrax toxin receptor 1	ANTXR1	-0.0729287	0.322552	0.491401
X10472.53	10472-53	Tumor necrosis factor receptor superfamily member 14	TNFRSF14	-0.156574	0.0328289	1.48374
X10473.2	10473-2	Trefoil factor 2	TFF2	-0.110925	0.131741	0.88028
X10479.18	10479-18	Stromelysin-2	MMP10	0.0888316	0.227926	0.642207
X10480.33	10480-33	CD59 glycoprotein	CD59	0.0858832	0.243797	0.612972
X10490.3	10490-3	Dolichyl-diphosphooligosaccharide--protein glycosyltransferase subunit 1:Cytoplasmic domain	RPN1	0.273388	0.000159647	3.79684
X10496.11	10496-11	Calcium-activated chloride channel regulator 1	CLCA1	0.0138105	0.851591	0.0697691
X10499.1	10499-1	Transmembrane protein 106A	TMEM106A	0.00333164	0.964003	0.0159218
X10505.12	10505-12	E3 ubiquitin-protein ligase RNF43	RNF43	-0.0753204	0.306894	0.513011
X10506.53	10506-53	Membrane-associated progesterone receptor component 2	PGRMC2	-0.113681	0.122354	0.912382
X10507.166	10507-166	Acrosomal protein SP-10	ACRV1	-0.0589187	0.424394	0.372231
X10510.62	10510-62	SLP adapter and CSK-interacting membrane protein	SCIMP	-0.173323	0.0179909	1.74495
X10512.13	10512-13	Cytokine receptor common subunit beta:Extracellular domain	CSF2RB	-0.0613542	0.405464	0.392048
X10513.13	10513-13	Calsenilin	KCNIP3	-0.106127	0.149389	0.825681
X10514.5	10514-5	Prostaglandin-H2 D-isomerase	PTGDS	0.378491	1.00047e-07	6.99979
X10521.10	10521-10	Matrix-remodeling-associated protein 8:Extracellular domain	MXRA8	0.0943853	0.200043	0.698876
X10527.22	10527-22	ATP-dependent RNA helicase A	DHX9	-0.100276	0.17326	0.761303
X10528.2	10528-2	Dipeptidase 1	DPEP1	-0.143919	0.0500223	1.30084
X10530.8	10530-8	Proteasome subunit beta type-6	PSMB6	-0.12236	0.096158	1.01701
X10531.18	10531-18	GTPase NRas	NRAS	-0.0496613	0.500859	0.300285
X10534.40	10534-40	Poly [ADP-ribose] polymerase 1:BRCA1 C-terminal:BRCA1 C-terminus domian	PARP1	-0.0436134	0.554467	0.256124
X10535.25	10535-25	Cytochrome c oxidase subunit 6A2, mitochondrial	COX6A2	0.055918	0.448408	0.348327
X10539.30	10539-30	CD99 antigen-like protein 2	CD99L2	-0.0981169	0.182751	0.73814
X10546.2	10546-2	Thrombospondin-type laminin G domain and EAR repeat-containing protein	TSPEAR	-0.157664	0.0316172	1.50008
X10550.37	10550-37	Bone morphogenetic protein receptor type-1B	BMPR1B	-0.226192	0.0019067	2.71972
X10551.7	10551-7	Linker for activation of T-cells family member 1	LAT	0.100288	0.173211	0.761423
X10552.88	10552-88	NKG2-F type II integral membrane protein	KLRC4	0.113618	0.122564	0.911637
X10553.8	10553-8	Torsin-1A-interacting protein 2	TOR1AIP2	0.243387	0.000815563	3.08854
X10554.23	10554-23	Beta-galactosidase	GLB1	0.0679802	0.356558	0.447869
X10557.6	10557-6	Testis-expressed sequence 29 protein	TEX29	0.0355384	0.630116	0.20058
X10558.26	10558-26	Protocadherin-9	PCDH9	0.0596459	0.418688	0.378109
X10560.1	10560-1	Integral membrane protein 2C:N-term	ITM2C	-0.0583257	0.42908	0.367462
X10561.5	10561-5	Peptidoglycan recognition protein 3	PGLYRP3	-0.111595	0.129411	0.888028
X10562.42	10562-42	Neuropilin and tolloid-like protein 2	NETO2	0.0355347	0.630151	0.200555
X10563.13	10563-13	LysM and putative peptidoglycan-binding domain-containing protein 3	LYSMD3	0.042763	0.562222	0.250092
X10565.19	10565-19	SLIT and NTRK-like protein 3	SLITRK3	0.0981505	0.182601	0.738498
X10569.28	10569-28	Microfibrillar-associated protein 2	MFAP2	0.332169	3.62429e-06	5.44078
X10571.14	10571-14	Alpha-1,3-mannosyl-glycoprotein 2-beta-N-acetylglucosaminyltransferase	MGAT1	-0.0541781	0.462675	0.334724
X10572.65	10572-65	Cystatin-8	CST8	0.0265701	0.718855	0.143358
X10574.10	10574-10	Beta-2-microglobulin	B2M	0.0858813	0.243807	0.612954
X10575.31	10575-31	Poly(U)-binding-splicing factor PUF60	PUF60	0.295464	4.23604e-05	4.37304
X10576.7	10576-7	Plexin domain-containing protein 2:Extracellular domain	PLXDC2	0.232565	0.00140174	2.85333
X10580.14	10580-14	Surfactant-associated protein 2	SFTA2	-0.134412	0.0673876	1.17142
X10582.36	10582-36	Protein O-mannose kinase	POMK	-0.142882	0.0517139	1.28639
X10583.1	10583-1	Transmembrane protein 108	TMEM108	-0.108827	0.139249	0.856207
X10584.7	10584-7	NADH dehydrogenase [ubiquinone] iron-sulfur protein 4, mitochondrial	NDUFS4	-0.0753036	0.307002	0.512858
X10588.39	10588-39	Lactosylceramide alpha-2,3-sialyltransferase	ST3GAL5	-0.066492	0.367208	0.435088
X10589.7	10589-7	Retinoic acid early transcript 1L protein	RAET1L	0.0500232	0.49774	0.302998
X10600.24	10600-24	Calmegin	CLGN	-0.0872502	0.236345	0.626453
X10603.1	10603-1	Histatin-3	HTN3	0.0123876	0.866731	0.0621154
X10605.22	10605-22	Adipocyte plasma membrane-associated protein	APMAP	-0.0526639	0.475293	0.323038
X10606.34	10606-34	Torsin-1A-interacting protein 1:Perinuclear domain	TOR1AIP1	0.0577866	0.433365	0.363146
X10608.9	10608-9	Histatin-1	HTN1	0.015405	0.834688	0.0784757
X10612.18	10612-18	Procollagen-lysine,2-oxoglutarate 5-dioxygenase 3	PLOD3	0.100439	0.172562	0.763056
X10613.33	10613-33	Protein CASC4	GOLM2	0.0360848	0.624861	0.204217
X10615.18	10615-18	Myelin protein P0	MPZ	-0.0373269	0.612987	0.212549
X10616.67	10616-67	Podocalyxin-like protein 2	PODXL2	0.0232413	0.752856	0.123288
X10618.190	10618-190	Low-density lipoprotein receptor-related protein 2	LRP2	-0.00519654	0.94388	0.0250832
X10620.21	10620-21	Beta-microseminoprotein	MSMB	0.371373	1.80328e-07	6.74394
X10621.26	10621-26	Protein Largen	PRR16	-0.0552541	0.453822	0.343114
X10623.19	10623-19	Mucin-1:region 1	MUC1	-0.0933204	0.205188	0.687847
X10624.45	10624-45	Serine protease inhibitor Kazal-type 13	SPINK13	-0.101155	0.169506	0.770816
X10626.116	10626-116	Alpha-N-acetylgalactosaminide alpha-2,6-sialyltransferase 3	ST6GALNAC3	-0.0748449	0.309967	0.508685
X10627.87	10627-87	Amyloid-like protein 2	APLP2	0.135223	0.0657357	1.1822
X10630.5	10630-5	Oxidoreductase HTATIP2	HTATIP2	0.024184	0.743176	0.128908
X10631.9	10631-9	Membrane-associated progesterone receptor component 2	PGRMC2	-0.178761	0.0146372	1.83454
X10636.1	10636-1	Cell surface glycoprotein CD200 receptor 1:Isoform 4, Cytoplasmic Domain	CD200R1	0.0219201	0.766489	0.115494
X10637.50	10637-50	UPF0577 protein KIAA1324:Extracellular domain	ELAPOR1	-0.231884	0.00144914	2.83889
X10638.1	10638-1	TERF1-interacting nuclear factor 2	TINF2	-0.143805	0.0502056	1.29925
X10643.16	10643-16	Noelin-3:Isoform 2, C-term	OLFM3	-0.13115	0.0743745	1.12858
X10647.18	10647-18	Activating signal cointegrator 1 complex subunit 1	ASCC1	-0.0330189	0.654583	0.184035
X10663.42	10663-42	Insulin-induced gene 1 protein	INSIG1	0.00568514	0.938613	0.0275133
X10666.7	10666-7	N-acetylglucosamine-1-phosphotransferase subunit gamma	GNPTG	0.404838	9.96547e-09	8.0015
X10667.78	10667-78	Uncharacterized protein C1orf185	C1orf185	-0.0878266	0.233251	0.632176
X10668.5	10668-5	Syntaxin-4	STX4	0.13546	0.0652597	1.18536
X10672.75	10672-75	Pulmonary surfactant-associated protein B	SFTPB	0.382848	6.92744e-08	7.15943
X10675.223	10675-223	Thioredoxin-related transmembrane protein 2	TMX2	-0.131113	0.0744577	1.12809
X10677.9	10677-9	NADH dehydrogenase [ubiquinone] 1 beta subcomplex subunit 4	NDUFB4	-0.274355	0.000150977	3.82109
X10693.43	10693-43	Killer cell lectin-like receptor subfamily G member 2:C-term	KLRG2	0.0573521	0.436837	0.359681
X10695.12	10695-12	Protein WFDC10B	WFDC10B	0.0318347	0.666214	0.176386
X10699.52	10699-52	Prolow-density lipoprotein receptor-related protein 1	LRP1	0.184373	0.0117622	1.92951
X10700.10	10700-10	Immunoglobulin superfamily member 11:Cytoplasmic domain	IGSF11	-0.0640993	0.384738	0.414835
X10702.1	10702-1	Collagen alpha-1(XXVIII) chain	COL28A1	0.534268	4.04533e-15	14.393
X10703.203	10703-203	Sin3 histone deacetylase corepressor complex component SDS3	SUDS3	-0.172047	0.0188681	1.72427
X10704.91	10704-91	Lymphoid-restricted membrane protein	IRAG2	-0.0974549	0.185736	0.731104
X10705.14	10705-14	Alpha-N-acetylgalactosaminide alpha-2,6-sialyltransferase 3	ST6GALNAC3	-0.0850123	0.248629	0.604449
X10708.3	10708-3	Progonadoliberin-2	GNRH2	-0.158784	0.0304124	1.51695
X10710.23	10710-23	Zona pellucida-binding protein 2	ZPBP2	-0.0264228	0.720349	0.142457
X10713.151	10713-151	CMRF35-like molecule 7	CD300LB	-0.122262	0.0964249	1.01581
X10714.7	10714-7	Angiotensin-converting enzyme	ACE	0.0444638	0.546764	0.2622
X10716.35	10716-35	26S proteasome non-ATPase regulatory subunit 5	PSMD5	-0.247529	0.000658605	3.18137
X10721.76	10721-76	Internal Use Only: Heat shock 70 kDa protein 1A	HSPA1A	0.329338	4.43251e-06	5.35335
X10722.13	10722-13	Tyrosine-protein kinase SYK:Protein kinase domain	SYK	0.0487717	0.508569	0.29365
X10731.10	10731-10	Heparan sulfate glucosamine 3-O-sulfotransferase 5	HS3ST5	-0.109927	0.135272	0.868793
X10737.96	10737-96	Leukocyte elastase inhibitor	SERPINB1	0.0858925	0.243745	0.613064
X10738.11	10738-11	Fibulin-5	FBLN5	0.171903	0.0189691	1.72195
X10741.22	10741-22	Macrophage colony-stimulating factor 1	CSF1	0.290145	5.89089e-05	4.22982
X10743.13	10743-13	SLIT and NTRK-like protein 1	SLITRK1	-0.11381	0.121929	0.913894
X10746.24	10746-24	Dickkopf-related protein 3	DKK3	0.307761	1.92698e-05	4.71512
X10748.216	10748-216	Protocadherin beta-2	PCDHB2	-0.0499093	0.49872	0.302144
X10749.18	10749-18	Internal Use Only: Heat shock 70 kDa protein 1A	HSPA1A	0.31145	1.5109e-05	4.82076
X10752.8	10752-8	Chromodomain Y-like protein 2	CDYL2	-0.00656351	0.929152	0.0319132
X10753.31	10753-31	Disintegrin and metalloproteinase domain-containing protein 7	ADAM7	-0.0356382	0.629154	0.201243
X10754.113	10754-113	Prokineticin-2	PROK2	-0.0721706	0.327621	0.484629
X10756.34	10756-34	Urocortin-3	UCN3	0.422626	1.86747e-09	8.72875
X10758.2	10758-2	Keratocan	KERA	0.0641068	0.384683	0.414897
X10760.107	10760-107	Glutamate receptor 4	GRIA4	-0.0910228	0.216613	0.664315
X10761.5	10761-5	Transmembrane emp24 domain-containing protein 2	TMED2	0.117793	0.109324	0.961284
X10762.2	10762-2	Killer cell lectin-like receptor subfamily G member 2:N-term	KLRG2	-0.121238	0.0992697	1.00318
X10767.52	10767-52	G-protein coupled receptor 64	ADGRG2	-0.0919963	0.211718	0.674242
X10772.21	10772-21	Chondroitin sulfate N-acetylgalactosaminyltransferase 2	CSGALNACT2	-0.0302906	0.681499	0.166535
X10780.10	10780-10	Ras-related protein Rab-3D	RAB3D	-0.0775807	0.292564	0.533779
X10781.19	10781-19	C-type lectin domain family 4 member G	CLEC4G	-0.0295913	0.688466	0.162118
X10785.8	10785-8	Leucine-rich repeat-containing protein 52	LRRC52	-0.0412767	0.575901	0.239653
X10798.4	10798-4	CMRF35-like molecule 2	CD300E	-0.0477125	0.517831	0.285812
X10800.15	10800-15	Serpin H1	SERPINH1	0.155145	0.0344761	1.46248
X10801.11	10801-11	Ephrin-A2	EFNA2	0.186226	0.0109289	1.96142
X10803.22	10803-22	Internal Use Only: Heat shock 70 kDa protein 1A	HSPA1A	0.24796	0.000644009	3.19111
X10809.14	10809-14	Killer cell lectin-like receptor subfamily B member 1	KLRB1	0.0017875	0.980682	0.00847183
X10814.7	10814-7	T-cell surface glycoprotein CD1a	CD1A	-0.127301	0.083363	1.07903
X10815.2	10815-2	Intracellular hyaluronan-binding protein 4	HABP4	0.0328362	0.656373	0.18285
X10816.150	10816-150	Paired immunoglobulin-like type 2 receptor alpha isoform FDF03-M14	PILRA	0.116909	0.112029	0.950669
X10817.26	10817-26	TOMM20-like protein 1	TOMM20L	-0.183893	0.0119872	1.92128
X10818.36	10818-36	Sphingomyelin phosphodiesterase	SMPD1	-0.00647772	0.930076	0.0314817
X10819.108	10819-108	Fibulin-1	FBLN1	0.343148	1.62876e-06	5.78814
X10825.12	10825-12	V-set and immunoglobulin domain-containing protein 10	VSIG10	-0.0683345	0.354051	0.450934
X10827.67	10827-67	Leucine-rich repeat and immunoglobulin-like domain-containing nogo receptor-interacting protein 3	LINGO3	-0.133899	0.0684491	1.16463
X10830.5	10830-5	EF-hand calcium-binding domain-containing protein 14:N-term	EFCAB14	0.0171766	0.815997	0.0883112
X10832.24	10832-24	Beta-1,4-galactosyltransferase 6	B4GALT6	-0.12642	0.0855365	1.06785
X10833.64	10833-64	Hedgehog-interacting protein	HHIP	-0.105703	0.151028	0.820942
X10835.25	10835-25	Alpha-1,4-N-acetylglucosaminyltransferase	A4GNT	-0.0332334	0.652485	0.185429
X10842.7	10842-7	Beta-1,3-galactosyl-O-glycosyl-glycoprotein beta-1,6-N-acetylglucosaminyltransferase 4	GCNT4	-0.082712	0.261709	0.582181
X10847.1	10847-1	Sialic acid-binding Ig-like lectin 15	SIGLEC15	-0.032659	0.658109	0.181702
X10848.137	10848-137	Butyrophilin-like protein 3	BTNL3	-0.161001	0.0281418	1.55065
X10851.77	10851-77	Interleukin-27 subunit beta	EBI3	0.244631	0.000765148	3.11625
X10852.114	10852-114	Heterogeneous nuclear ribonucleoprotein D-like	HNRNPDL	0.245729	0.000723032	3.14084
X10854.15	10854-15	Beta-1,3-galactosyl-O-glycosyl-glycoprotein beta-1,6-N-acetylglucosaminyltransferase 4	GCNT4	-0.259119	0.000355237	3.44948
X10855.55	10855-55	Plexin-B2	PLXNB2	-0.00520959	0.943739	0.025148
X10866.60	10866-60	Serine/threonine-protein phosphatase 4 regulatory subunit 3A	PPP4R3A	0.244043	0.000788588	3.10315
X10870.32	10870-32	Spastin:Microtubule interacting and trafficking domain	SPAST	0.100944	0.170401	0.768529
X10876.300	10876-300	BRCA1-associated ATM activator 1	BRAT1	-0.0631818	0.391593	0.407165
X10880.38	10880-38	Protein FAM163B	FAM163B	0.21124	0.00380081	2.42012
X10882.12	10882-12	Desmocollin-1	DSC1	-0.153463	0.0365051	1.43765
X10885.36	10885-36	Bombesin receptor-activated protein C6orf89	C6orf89	0.114047	0.121149	0.91668
X10889.2	10889-2	Melanocortin-2 receptor accessory protein 2	MRAP2	0.0816984	0.26762	0.572481
X10890.135	10890-135	Lactase-like protein	LCTL	-0.141039	0.0548373	1.26092
X10892.8	10892-8	Oncostatin-M-specific receptor subunit beta	OSMR	-0.17385	0.0176385	1.75354
X10894.25	10894-25	Secretagogin	SCGN	-0.0775452	0.292785	0.533451
X10895.28	10895-28	Transmembrane protease serine 11B	TMPRSS11B	-0.0443109	0.548146	0.261104
X10900.272	10900-272	Stathmin-2	STMN2	0.331798	3.72164e-06	5.42927
X10902.53	10902-53	Retroviral-like aspartic protease 1	ASPRV1	-0.0314935	0.66958	0.174197
X10903.50	10903-50	Syntaxin-8	STX8	0.160994	0.0281492	1.55053
X10907.116	10907-116	Neurotrimin	NTM	0.0744793	0.312342	0.505369
X10908.2	10908-2	Polypeptide N-acetylgalactosaminyltransferase 13	GALNT13	-0.233839	0.00131682	2.88047
X10910.6	10910-6	Carcinoembryonic antigen-related cell adhesion molecule 4	CEACAM4	0.0862851	0.241589	0.616923
X10916.44	10916-44	Secretory phospholipase A2 receptor	PLA2R1	0.0137135	0.852621	0.069244
X10917.40	10917-40	Guanine nucleotide-binding protein G(I)/G(S)/G(O) subunit gamma-T2	GNGT2	0.0450476	0.541507	0.266396
X10924.258	10924-258	Neuferricin	CYB5D2	0.189094	0.00974137	2.01138
X10933.107	10933-107	Calcium-binding protein 8	CALN1	-0.239104	0.00101346	2.99419
X10938.13	10938-13	Lymphocyte function-associated antigen 3	CD58	0.0120855	0.869952	0.0605045
X10939.16	10939-16	Pleckstrin homology domain-containing family A member 4	PLEKHA4	-0.126458	0.0854435	1.06832
X10940.25	10940-25	Sarcalumenin	SRL	0.0680772	0.355871	0.448707
X10945.11	10945-11	Syntaxin-6	STX6	0.0183888	0.803268	0.0951398
X10948.14	10948-14	Phospholipase D3	PLD3	-0.00950259	0.897573	0.04693
X10949.59	10949-59	60S acidic ribosomal protein P2	RPLP2	-0.0643287	0.383036	0.416761
X10953.14	10953-14	C-type lectin domain family 2 member A	CLEC2A	-0.21999	0.00255218	2.59309
X10955.4	10955-4	C-type lectin domain family 10 member A	CLEC10A	-0.15384	0.0360422	1.44319
X10956.82	10956-82	Glycine cleavage system H protein, mitochondrial	GCSH	-0.025274	0.732033	0.135469
X10959.125	10959-125	BET1-like protein	BET1L	-0.157117	0.0322208	1.49186
X10961.15	10961-15	Retinoic acid receptor responder protein 3	PLAAT4	0.210981	0.00384497	2.41511
X10966.1	10966-1	Alpha-2-HS-glycoprotein	AHSG	0.0592543	0.421755	0.374939
X10967.12	10967-12	Prolactin	PRL	0.0246698	0.738203	0.131824
X10970.3	10970-3	Ecto-ADP-ribosyltransferase 3	ART3	-0.0446484	0.545099	0.263525
X10974.20	10974-20	Serine protease inhibitor Kazal-type 7	SPINK7	0.0821982	0.264694	0.577256
X10975.59	10975-59	Mucin-like protein 1	MUCL1	-0.288478	6.5237e-05	4.18551
X10976.44	10976-44	Mucin-1:region 3	MUC1	-0.162228	0.0269486	1.56946
X10977.55	10977-55	Unique cartilage matrix-associated protein	UCMA	0.269501	0.000199389	3.7003
X10978.39	10978-39	Growth hormone variant	GH2	0.363581	3.38194e-07	6.47083
X10980.11	10980-11	Acetylcholinesterase	ACHE	-0.12878	0.0798115	1.09793
X10981.56	10981-56	Pro-neuregulin-3, membrane-bound isoform	NRG3	0.138649	0.0591197	1.22827
X10990.21	10990-21	Leucine-rich repeat serine/threonine-protein kinase 2	LRRK2	-0.228167	0.00173489	2.76073
X11067.13	11067-13	Osteocalcin	BGLAP	-0.0562779	0.445487	0.351164
X11071.1	11071-1	Interleukin-5	IL5	-0.133901	0.0684448	1.16466
X11081.1	11081-1	Glycerol-3-phosphate dehydrogenase [NAD(+)], cytoplasmic	GPD1	-0.0888745	0.2277	0.642636
X11083.23	11083-23	Gamma-enolase	ENO2	0.0933223	0.205179	0.687866
X11089.7	11089-7	Immunoglobulin A	IGHA2 | IGHA1	0.161451	0.0276997	1.55753
X11094.104	11094-104	Galectin-10	CLC	-0.133251	0.0698101	1.15608
X11096.57	11096-57	HemK methyltransferase family member 2	N6AMT1	0.196779	0.00710265	2.14858
X11098.1	11098-1	Pyridoxal kinase	PDXK	0.151175	0.0394265	1.40421
X11101.18	11101-18	Toll-like receptor 4	TLR4	0.0374052	0.612241	0.213078
X11102.22	11102-22	Regenerating islet-derived protein 4	REG4	0.274529	0.000149469	3.82545
X11103.24	11103-24	Heat shock protein beta-1	HSPB1	0.141146	0.0546529	1.26239
X11104.13	11104-13	Chitinase-3-like protein 1	CHI3L1	0.210236	0.00397456	2.40071
X11105.171	11105-171	Alpha-enolase	ENO1	0.0394901	0.592545	0.227279
X11107.25	11107-25	Teneurin-3	TENM3	-0.0866105	0.239812	0.620129
X11109.56	11109-56	Sushi, von Willebrand factor type A, EGF and pentraxin domain-containing protein 1:Sushi 15-18	SVEP1	0.549745	4.42272e-16	15.3543
X11110.4	11110-4	Transmembrane protein 119	TMEM119	-0.0983436	0.181737	0.740556
X11112.18	11112-18	Protein kish-A	TMEM167A	-0.0532046	0.470766	0.327195
X11116.16	11116-16	Uncharacterized protein C11orf87	C11orf87	-0.0450009	0.541927	0.26606
X11117.2	11117-2	Spermatogenesis-associated protein 20	SPATA20	-0.0169864	0.817999	0.087247
X11118.107	11118-107	Ras-related protein Rab-17	RAB17	-0.266786	0.000232426	3.63371
X11120.49	11120-49	N-acetyltransferase 14	NAT14	0.0954707	0.194896	0.710198
X11121.56	11121-56	Brorin	VWC2	0.369463	2.10701e-07	6.67633
X11122.97	11122-97	Maspardin	SPG21	0.0908121	0.217683	0.662175
X11126.102	11126-102	Triple functional domain protein	TRIO	-0.0856352	0.245166	0.61054
X11128.29	11128-29	Transmembrane protein 132C:Cytoplasmic domain	TMEM132C	-0.0366536	0.61941	0.208021
X11129.66	11129-66	Bone morphogenetic protein 15	BMP15	-0.0564738	0.443903	0.352712
X11130.158	11130-158	Voltage-dependent L-type calcium channel subunit beta-4	CACNB4	0.136927	0.0623726	1.20501
X11134.30	11134-30	Peptide chain release factor 1-like, mitochondrial	MTRF1L	0.115675	0.115894	0.935938
X11135.5	11135-5	39S ribosomal protein L55, mitochondrial	MRPL55	0.167463	0.0223331	1.65105
X11137.43	11137-43	Cytokine receptor common subunit beta:Cytoplasmic domain	CSF2RB	-0.147139	0.0450584	1.34622
X11138.16	11138-16	Runt-related transcription factor 3	RUNX3	0.162525	0.026667	1.57403
X11140.56	11140-56	Collagen alpha-1(I) chain:C-term propeptide	COL1A1	-0.0235471	0.749712	0.125106
X11142.11	11142-11	Angiopoietin-related protein 1:C-Term, Fibrinogen domian	ANGPTL1	0.16405	0.0252572	1.59762
X11143.32	11143-32	Noelin-3:Isoform 2, N-term	OLFM3	-0.228884	0.00167607	2.77571
X11144.10	11144-10	Beta-defensin 116	DEFB116	-0.134414	0.0673832	1.17145
X11145.72	11145-72	UPF0606 protein KIAA1549L	KIAA1549L	0.113659	0.122427	0.912121
X11146.4	11146-4	T-box transcription factor TBX22	TBX22	-0.0324129	0.660525	0.18011
X11147.17	11147-17	Trem-like transcript 1 protein:immunoreceptor tyrosine-based inhibition motif	TREML1	-0.0208095	0.778004	0.109018
X11149.3	11149-3	Toll-like receptor 1:Cytoplasmic domain	TLR1	-0.0909986	0.216736	0.664069
X11150.3	11150-3	Collagen alpha-1(VI) chain	COL6A1	0.0948813	0.197679	0.70404
X11152.46	11152-46	Kallikrein-13	KLK13	0.0333434	0.65141	0.186145
X11154.3	11154-3	Nuclear factor erythroid 2-related factor 1	NFE2L1	0.0224748	0.760756	0.118754
X11155.16	11155-16	Collagen alpha-5(VI) chain	COL6A5	-0.101636	0.167475	0.77605
X11157.35	11157-35	Internal Use Only: Heat shock 70 kDa protein 1A	HSPA1A	-0.0344792	0.640355	0.193579
X11158.40	11158-40	Bicaudal D-related protein 1	BICDL1	0.105496	0.151835	0.818629
X11159.14	11159-14	Mitochondrial ubiquitin ligase activator of NFKB 1:Cytoplasmic domain	MUL1	0.0210127	0.775893	0.110198
X11160.56	11160-56	RING finger protein 122	RNF122	-0.195916	0.00736341	2.13292
X11161.5	11161-5	Spartin	SPART	0.0897342	0.223216	0.651274
X11162.37	11162-37	Equatorin	EQTN	0.0966698	0.189321	0.7228
X11163.7	11163-7	Protein FAM162B	FAM162B	-0.222949	0.00222293	2.65307
X11164.7	11164-7	Teneurin-2	TENM2	-0.230514	0.00154899	2.80995
X11167.6	11167-6	Myotubularin-related protein 1	MTMR1	-0.227942	0.00175372	2.75604
X11168.3	11168-3	Multiple epidermal growth factor-like domains protein 10	MEGF10	-0.182697	0.0125635	1.90089
X11171.25	11171-25	Filamin-A:Calponin Homology 2	FLNA	0.185916	0.0110644	1.95607
X11173.29	11173-29	Allergin-1	MILR1	0.0311261	0.673212	0.171848
X11174.8	11174-8	Thrombospondin type-1 domain-containing protein 7A:Thrombospondin type-1 domain 6	THSD7A	-0.00203367	0.978022	0.00965131
X11175.45	11175-45	Lysophosphatidylcholine acyltransferase 2	LPCAT2	0.000530563	0.994266	0.00249761
X11177.16	11177-16	Keratin, type II cytoskeletal 5	KRT5	-0.0171095	0.816704	0.0879354
X11178.21	11178-21	Sushi, von Willebrand factor type A, EGF and pentraxin domain-containing protein 1:EGF-like domains 4-6	SVEP1	0.541039	1.55755e-15	14.8076
X11179.7	11179-7	Testis-specific serine/threonine-protein kinase 1	TSSK1B	-0.0358144	0.627459	0.202415
X11180.17	11180-17	SWI/SNF complex subunit SMARCC1	SMARCC1	-0.192891	0.00834539	2.07855
X11184.51	11184-51	Chromogranin-A	CHGA	0.318988	9.09799e-06	5.04105
X11185.145	11185-145	GTP cyclohydrolase 1	GCH1	-0.11292	0.124892	0.903466
X11186.12	11186-12	Transmembrane protein 52	TMEM52	-0.136152	0.0638853	1.1946
X11187.11	11187-11	C-type lectin domain family 12 member A	CLEC12A	0.0398836	0.58886	0.229988
X11190.129	11190-129	ATP-dependent zinc metalloprotease YME1L1	YME1L1	-0.107716	0.143357	0.843581
X11192.168	11192-168	Tubulointerstitial nephritis antigen-like	TINAGL1	0.05498	0.456069	0.34097
X11193.27	11193-27	Hepatocyte nuclear factor 1-alpha	HNF1A	-0.234805	0.00125556	2.90116
X11194.6	11194-6	Signaling threshold-regulating transmembrane adapter 1	SIT1	0.0124762	0.865787	0.0625888
X11196.31	11196-31	Collagen alpha-3(VI) chain:Bovine pancreatic trypsin inhibitor/Kunitz inhibitor domain, isoform 1	COL6A3	0.495991	6.08658e-13	12.2156
X11198.37	11198-37	Cyclic AMP-responsive element-binding protein 3-like protein 1	CREB3L1	-0.0869004	0.238237	0.622992
X11200.52	11200-52	Complement component C1q receptor	CD93	0.29641	3.99212e-05	4.3988
X11201.19	11201-19	tRNA pseudouridine synthase A, mitochondrial	PUS1	0.12239	0.0960739	1.01739
X11202.70	11202-70	T-box transcription factor TBX5	TBX5	-0.00101357	0.989045	0.00478381
X11203.97	11203-97	Pyruvate kinase PKLR	PKLR	-0.255111	0.000441198	3.35537
X11204.80	11204-80	Coxsackievirus and adenovirus receptor	CXADR	-0.120539	0.10125	0.994607
X11205.10	11205-10	Integrin beta-7	ITGB7	0.0564589	0.444024	0.352594
X11207.3	11207-3	Macrophage scavenger receptor types I and II:Cytoplasmic domain	MSR1	-0.174746	0.0170545	1.76816
X11208.15	11208-15	N-acetylglucosamine-1-phosphodiester alpha-N-acetylglucosaminidase	NAGPA	-0.400434	1.48634e-08	7.82788
X11211.7	11211-7	Tubulin-specific chaperone E	TBCE	0.0907208	0.218148	0.661248
X11212.7	11212-7	Thioredoxin domain-containing protein 5	TXNDC5	0.407934	7.49827e-09	8.12504
X11214.40	11214-40	DnaJ homolog subfamily B member 9	DNAJB9	0.268727	0.00020833	3.68125
X11215.6	11215-6	Cadherin-15:Cytoplasmic domain	CDH15	0.0436377	0.554247	0.256297
X11217.16	11217-16	C-terminal-binding protein 1	CTBP1	0.0387274	0.599717	0.222054
X11218.84	11218-84	Thiopurine S-methyltransferase	TPMT	-0.0630792	0.392364	0.406311
X11219.95	11219-95	Fibroblast growth factor-binding protein 3	FGFBP3	0.182651	0.0125865	1.9001
X11220.53	11220-53	Uncharacterized protein C10orf105	C10orf105	-0.0727543	0.323713	0.48984
X11223.1	11223-1	Transmembrane protein 154	TMEM154	-0.117741	0.109483	0.960655
X11226.16	11226-16	Ubiquitin-protein ligase E3A	UBE3A	-0.0564476	0.444114	0.352505
X11227.31	11227-31	Transducin beta-like protein 2	TBL2	0.0713239	0.333342	0.47711
X11228.37	11228-37	Protein RIC-3	RIC3	-0.215102	0.00319406	2.49566
X11229.16	11229-16	Serine/threonine-protein kinase/endoribonuclease IRE1	ERN1	-0.106074	0.149591	0.825095
X11231.12	11231-12	Adrenodoxin-like protein, mitochondrial	FDX2	0.127094	0.0838701	1.07639
X11232.46	11232-46	Transcobalamin-1	TCN1	-0.254569	0.000454217	3.34274
X11237.49	11237-49	Procollagen C-endopeptidase enhancer 1	PCOLCE	0.313375	1.3291e-05	4.87644
X11239.49	11239-49	Transmembrane protease serine 6	TMPRSS6	0.0206808	0.779342	0.108272
X11241.8	11241-8	Argininosuccinate lyase	ASL	-0.151097	0.0395299	1.40307
X11242.33	11242-33	Protein-glutamine gamma-glutamyltransferase K	TGM1	0.0126282	0.864168	0.0634019
X11243.90	11243-90	Adhesion G-protein coupled receptor F1	ADGRF1	0.0850701	0.248306	0.605013
X11245.43	11245-43	Filamin-A:Calponin Homology 1	FLNA	0.134324	0.067568	1.17026
X11246.3	11246-3	BPI fold-containing family B member 1	BPIFB1	0.071268	0.333722	0.476615
X11247.20	11247-20	N-acetylglutamate synthase, mitochondrial	NAGS	-0.0335094	0.64979	0.187227
X11248.43	11248-43	Uroporphyrinogen-III synthase	UROS	-0.147281	0.0448498	1.34824
X11252.30	11252-30	Leucine-rich repeat and calponin homology domain-containing protein 4:Calponin Homology	LRCH4	-0.121182	0.0994268	1.0025
X11254.13	11254-13	Papilin	PAPLN	-0.109422	0.137088	0.863001
X11257.1	11257-1	Dihydropteridine reductase	QDPR	-0.0406128	0.58206	0.235032
X11258.41	11258-41	Mucosal addressin cell adhesion molecule 1	MADCAM1	-0.0219359	0.766326	0.115587
X11260.47	11260-47	SUN domain-containing protein 5	SUN5	0.0993946	0.177091	0.751805
X11262.39	11262-39	TraB domain-containing protein	TRABD	-0.171486	0.0192656	1.71522
X11263.57	11263-57	Calsequestrin-1	CASQ1	-0.321258	7.78834e-06	5.10856
X11264.33	11264-33	Xanthine dehydrogenase/oxidase	XDH	-0.152141	0.0381699	1.41828
X11265.8	11265-8	Retinal dehydrogenase 1	ALDH1A1	-0.278611	0.0001178	3.92885
X11266.8	11266-8	P-selectin glycoprotein ligand 1:Extracellular domain	SELPLG	-0.118398	0.107505	0.968572
X11270.17	11270-17	Coiled-coil-helix-coiled-coil-helix domain-containing protein 10, mitochondrial	CHCHD10	0.312789	1.3821e-05	4.85946
X11273.176	11273-176	Glutathione S-transferase theta-2B	GSTT2B	-0.0379572	0.606998	0.216812
X11275.94	11275-94	Low-density lipoprotein receptor-related protein 1B	LRP1B	0.0770566	0.295846	0.528934
X11277.23	11277-23	Cyclic AMP-dependent transcription factor ATF-6 alpha	ATF6	-0.348617	1.08089e-06	5.96622
X11278.4	11278-4	Collagen alpha-2(XI) chain	COL11A2	-0.113778	0.122033	0.913521
X11279.42	11279-42	Gamma-aminobutyric acid type B receptor subunit 1	GABBR1	0.171973	0.0189204	1.72307
X11280.6	11280-6	Glutamate decarboxylase 1	GAD1	-0.158702	0.030499	1.51571
X11281.6	11281-6	Growth factor receptor-bound protein 7	GRB7	-0.288098	6.67679e-05	4.17543
X11282.16	11282-16	Macrophage scavenger receptor types I and II:Extracellular domain	MSR1	-0.114776	0.118773	0.925282
X11283.13	11283-13	DDB1- and CUL4-associated factor 5	DCAF5	-0.163166	0.0260661	1.58392
X11284.24	11284-24	Leukocyte-associated immunoglobulin-like receptor 1	LAIR1	-0.102775	0.162739	0.78851
X11285.8	11285-8	Hematopoietic progenitor cell antigen CD34	CD34	-0.202355	0.00560788	2.2512
X11286.78	11286-78	Selenoprotein S	SELENOS	-0.0770641	0.295799	0.529003
X11287.14	11287-14	Cytochrome b5	CYB5A	-0.0713109	0.333431	0.476994
X11288.26	11288-26	Cytosolic purine 5'-nucleotidase	NT5C2	0.0898247	0.222748	0.652186
X11289.31	11289-31	Casein kinase I isoform delta	CSNK1D	0.060819	0.40958	0.387661
X11292.13	11292-13	Scavenger receptor class A member 3:region 2	SCARA3	-0.200925	0.00596173	2.22463
X11293.14	11293-14	Leucine-rich repeat neuronal protein 1:Cytoplasmic domain	LRRN1	-0.173066	0.0181648	1.74077
X11294.7	11294-7	Transmembrane and coiled-coil domains protein 3:region 2	TMCC3	-0.275726	0.000139441	3.85561
X11297.54	11297-54	Neurogenic locus notch homolog protein 2	NOTCH2	-0.130534	0.0757564	1.12058
X11300.32	11300-32	Sortilin	SORT1	-0.203397	0.00536216	2.27066
X11302.237	11302-237	Tenascin-R	TNR	-0.147205	0.0449623	1.34715
X11303.7	11303-7	Deoxynucleoside triphosphate triphosphohydrolase SAMHD1	SAMHD1	-0.160285	0.0288587	1.53972
X11307.33	11307-33	NEDD4-like E3 ubiquitin-protein ligase WWP1	WWP1	-0.0370602	0.615528	0.210752
X11308.8	11308-8	Cyclic AMP-responsive element-binding protein 3-like protein 4	CREB3L4	0.25292	0.000495977	3.30454
X11310.8	11310-8	Desmoglein-3	DSG3	-0.00841073	0.909289	0.0412982
X11311.79	11311-79	V(D)J recombination-activating protein 1	RAG1	-0.158659	0.0305449	1.51506
X11312.40	11312-40	Mismatch repair endonuclease PMS2	PMS2	-0.338403	2.30994e-06	5.6364
X11313.100	11313-100	Pterin-4-alpha-carbinolamine dehydratase	PCBD1	0.106298	0.148728	0.827607
X11315.148	11315-148	Protein phosphatase 1D	PPM1D	-0.0781215	0.289202	0.538799
X11318.20	11318-20	Apolipoprotein A-V	APOA5	-0.257264	0.000392898	3.40572
X11319.106	11319-106	Double-strand break repair protein MRE11	MRE11	-0.179518	0.0142166	1.8472
X11320.29	11320-29	E3 ubiquitin-protein ligase CHFR	CHFR	-0.316987	1.04233e-05	4.98199
X11324.3	11324-3	Peroxidasin-like protein	PXDNL	-0.0515579	0.484626	0.314593
X11325.8	11325-8	Protein BTG2	BTG2	-0.215538	0.00313134	2.50427
X11327.56	11327-56	Dual specificity protein kinase CLK2	CLK2	-0.207633	0.00445923	2.35074
X11328.9	11328-9	U6 snRNA phosphodiesterase	USB1	-0.0577046	0.434019	0.362491
X11330.15	11330-15	Casein kinase II subunit beta	CSNK2B	0.0929866	0.206821	0.684406
X11333.82	11333-82	Rho GTPase-activating protein 25	ARHGAP25	0.0997301	0.175626	0.755412
X11334.7	11334-7	Leukocyte immunoglobulin-like receptor subfamily B member 3	LILRB3	0.032411	0.660544	0.180098
X11336.9	11336-9	Fanconi anemia group F protein	FANCF	0.0166284	0.82177	0.0852495
X11338.49	11338-49	Tyrosine-protein kinase BLK	BLK	-0.019836	0.788138	0.103398
X11342.59	11342-59	Plexin domain-containing protein 2:Cytoplasmic domain	PLXDC2	0.045786	0.534893	0.271733
X11347.9	11347-9	Transaldolase	TALDO1	0.302103	2.78093e-05	4.55581
X11348.132	11348-132	Prolyl 4-hydroxylase subunit alpha-2	P4HA2	-0.228641	0.00169576	2.77064
X11350.30	11350-30	E3 ubiquitin-protein ligase CHIP	STUB1	0.0830728	0.259627	0.585651
X11351.233	11351-233	Non-homologous end-joining factor 1	NHEJ1	-0.0283548	0.700846	0.154377
X11352.42	11352-42	Titin	TTN	0.300635	3.05493e-05	4.515
X11353.143	11353-143	Mothers against decapentaplegic homolog 2	SMAD2	0.0320436	0.664156	0.17773
X11354.21	11354-21	1-phosphatidylinositol 4,5-bisphosphate phosphodiesterase beta-1	PLCB1	0.285601	7.76836e-05	4.10967
X11355.10	11355-10	Eukaryotic translation initiation factor 5A-2	EIF5A2	-0.0684762	0.353052	0.452162
X11356.19	11356-19	Protein DGCR14	ESS2	0.104924	0.154082	0.812248
X11358.15	11358-15	Growth factor receptor-bound protein 10	GRB10	0.00335961	0.963701	0.0160579
X11360.39	11360-39	Ribonucleoside-diphosphate reductase large subunit	RRM1	-0.233615	0.00133139	2.87569
X11361.73	11361-73	Thymidine phosphorylase	TYMP	0.0663167	0.368476	0.433591
X11363.58	11363-58	Aquaporin-4	AQP4	-0.0818178	0.266919	0.57362
X11364.18	11364-18	Mitofusin-1	MFN1	0.0130795	0.859363	0.0658234
X11365.17	11365-17	Teneurin-4	TENM4	-0.0157761	0.830765	0.0805217
X11368.32	11368-32	Adenylate kinase 2, mitochondrial	AK2	0.10959	0.136483	0.864923
X11369.23	11369-23	Alcohol dehydrogenase class-3	ADH5	-0.0337201	0.647735	0.188603
X11370.20	11370-20	72 kDa inositol polyphosphate 5-phosphatase	INPP5E	-0.044641	0.545166	0.263471
X11371.1	11371-1	Probable G-protein coupled receptor 101	GPR101	-0.0747219	0.310765	0.507569
X11372.2	11372-2	Zinc finger protein 18	ZNF18	-0.17002	0.0203383	1.69169
X11375.49	11375-49	Forkhead box protein L2	FOXL2	-0.0896298	0.223757	0.650223
X11377.19	11377-19	Alcohol dehydrogenase class 4 mu/sigma chain	ADH7	-0.0974679	0.185677	0.731243
X11378.37	11378-37	Tyrosine-protein kinase SYK:Src Homology domain	SYK	0.0346153	0.639035	0.194475
X11380.84	11380-84	RNA-binding protein 24	RBM24	-0.276942	0.000129903	3.88638
X11381.56	11381-56	Ribose-phosphate pyrophosphokinase 1	PRPS1	-0.111089	0.131167	0.882176
X11382.5	11382-5	Biliverdin reductase A	BLVRA	-0.125453	0.0879786	1.05562
X11383.41	11383-41	Keratin, type II cytoskeletal 7	KRT7	-0.0638999	0.386222	0.413163
X11387.3	11387-3	Cyclic AMP-dependent transcription factor ATF-6 beta	ATF6B	-0.123897	0.0920194	1.03612
X11388.75	11388-75	WAP four-disulfide core domain protein 2	WFDC2	0.557646	1.36614e-16	15.8645
X11390.24	11390-24	Carbonic anhydrase-related protein	CA8	-0.124957	0.0892517	1.04938
X11391.69	11391-69	Mevalonate kinase	MVK	-0.0588273	0.425115	0.371494
X11395.5	11395-5	Protein-tyrosine kinase 2-beta:4.1 protein, ezrin, radixin, moesin domain	PTK2B	0.167568	0.0222484	1.6527
X11396.39	11396-39	Dynein intermediate chain 1, axonemal	DNAI1	-0.202643	0.00553915	2.25656
X11401.181	11401-181	E3 ubiquitin-protein ligase RNF146	RNF146	-0.380288	8.60284e-08	7.06536
X11402.17	11402-17	Histone-lysine N-methyltransferase 2C	KMT2C	-0.0722601	0.327019	0.485426
X11405.150	11405-150	Caspase recruitment domain-containing protein 9	CARD9	-0.0979211	0.18363	0.736056
X11406.82	11406-82	Isobutyryl-CoA dehydrogenase, mitochondrial	ACAD8	-0.0879327	0.232685	0.633232
X11407.57	11407-57	Phospholipid scramblase 3	PLSCR3	-0.235022	0.00124218	2.90582
X11416.23	11416-23	F-box/LRR-repeat protein 4:Leucine-rich repeats 4 and 5	FBXL4	-0.0543832	0.46098	0.336318
X11421.10	11421-10	EH domain-containing protein 4	EHD4	0.0655614	0.373967	0.427167
X11422.2	11422-2	Homeobox protein DLX-3	DLX3	0.0380486	0.606132	0.217433
X11424.4	11424-4	Fumarylacetoacetase	FAH	-0.254888	0.000446524	3.35016
X11425.31	11425-31	RUN and FYVE domain-containing protein 1	RUFY1	-0.0117106	0.873952	0.0585123
X11428.31	11428-31	PDZ and LIM domain protein 1	PDLIM1	0.222869	0.00223123	2.65145
X11429.80	11429-80	Heterogeneous nuclear ribonucleoproteins C1/C2	HNRNPC	-0.141427	0.0541671	1.26626
X11430.49	11430-49	E3 ubiquitin-protein ligase DTX1	DTX1	-0.22068	0.00247167	2.60701
X11431.235	11431-235	ATP-dependent DNA helicase Q1	RECQL	0.0839288	0.254732	0.593916
X11432.11	11432-11	Polyglutamine-binding protein 1	PQBP1	-0.0655222	0.374253	0.426835
X11433.11	11433-11	Tectonic-2	TCTN2	-0.0982736	0.18205	0.73981
X11436.6	11436-6	Alpha-internexin	INA	0.389347	3.9635e-08	7.40192
X11438.6	11438-6	DnaJ homolog subfamily B member 2	DNAJB2	0.0187245	0.799751	0.097045
X11439.88	11439-88	Rhophilin-2	RHPN2	-0.159818	0.0293347	1.53262
X11440.58	11440-58	Suppressor of cytokine signaling 3	SOCS3	-0.252616	0.000504048	3.29753
X11441.11	11441-11	Glycogen phosphorylase, liver form	PYGL	0.129057	0.079158	1.10151
X11442.1	11442-1	Delta and Notch-like epidermal growth factor-related receptor:Cytoplasmic domain	DNER	-0.152691	0.0374702	1.42631
X11444.49	11444-49	DNA-directed RNA polymerase III subunit RPC6	POLR3F	-0.105618	0.151362	0.819983
X11448.34	11448-34	Galactokinase	GALK1	0.118472	0.107282	0.969473
X11449.22	11449-22	F-actin-capping protein subunit alpha-1	CAPZA1	0.102527	0.163761	0.78579
X11450.110	11450-110	Protein disulfide-isomerase	P4HB	0.0536	0.467471	0.330246
X11454.87	11454-87	Eukaryotic translation initiation factor 3 subunit G	EIF3G	0.167748	0.0221024	1.65556
X11456.2	11456-2	Melanoma-associated antigen B10	MAGEB10	-0.069252	0.347611	0.458906
X11457.53	11457-53	UDP-glucose 4-epimerase	GALE	-0.0885425	0.229449	0.639315
X11458.30	11458-30	Poly(rC)-binding protein 1	PCBP1	0.0602968	0.41362	0.383398
X11459.81	11459-81	RNA polymerase II elongation factor ELL	ELL	-0.249092	0.000607025	3.21679
X11462.8	11462-8	RNA binding protein fox-1 homolog 2	RBFOX2	0.346995	1.22168e-06	5.91304
X11464.9	11464-9	Transcription factor RelB	RELB	-0.170786	0.0197711	1.70397
X11465.4	11465-4	Probable G-protein coupled receptor 135	GPR135	-0.0156614	0.831977	0.0798885
X11468.15	11468-15	Probable RNA-binding protein 19	RBM19	0.0511625	0.487987	0.311592
X11476.43	11476-43	Vacuolar protein sorting-associated protein 4A	VPS4A	-0.0151215	0.837688	0.0769176
X11480.1	11480-1	Aldehyde dehydrogenase, dimeric NADP-preferring	ALDH3A1	-0.0853629	0.246675	0.607874
X11481.25	11481-25	Hepatitis A virus cellular receptor 2	HAVCR2	0.120024	0.102727	0.988317
X11486.26	11486-26	Zinc finger protein 174	ZNF174	0.200104	0.0061736	2.20946
X11487.4	11487-4	Testican-1	SPOCK1	-0.0360009	0.625667	0.203657
X11490.42	11490-42	Ubiquitin-like protein 4A	UBL4A	0.0664677	0.367383	0.43488
X11493.169	11493-169	Dynein light chain 2, cytoplasmic	DYNLL2	0.0287987	0.696392	0.157146
X11494.4	11494-4	RNA polymerase II elongation factor ELL2	ELL2	0.0695019	0.34587	0.461087
X11510.31	11510-31	Apolipoprotein L1	APOL1	-0.479595	4.3365e-12	11.3629
X11510.51	11510-51	Apolipoprotein L1	APOL1	-0.482812	2.97429e-12	11.5266
X11513.92	11513-92	ADP-ribosyl cyclase/cyclic ADP-ribose hydrolase 1	CD38	-0.164258	0.02507	1.60085
X11514.196	11514-196	CD59 glycoprotein	CD59	0.334515	3.06273e-06	5.51389
X11516.7	11516-7	Fatty acid-binding protein, liver	FABP1	0.146354	0.0462288	1.33509
X11530.37	11530-37	Porphobilinogen deaminase	HMBS	-0.186466	0.0108246	1.96559
X11531.24	11531-24	V-type immunoglobulin domain-containing suppressor of T-cell activation:Cytoplasmic domain	VSIR	0.150763	0.0399731	1.39823
X11534.6	11534-6	Leucine-rich repeat, immunoglobulin-like domain and transmembrane domain-containing protein 3	LRIT3	-0.053492	0.468369	0.329412
X11536.9	11536-9	Histone H2A deubiquitinase MYSM1	MYSM1	-0.0972283	0.186765	0.728704
X11537.12	11537-12	Transferrin receptor protein 2	TFR2	-0.0280994	0.703414	0.152789
X11538.216	11538-216	Malonyl-CoA decarboxylase, mitochondrial	MLYCD	-0.00208589	0.977458	0.0099019
X11539.4	11539-4	ATP synthase subunit f, mitochondrial	ATP5MF	0.0352438	0.632957	0.198626
X11540.37	11540-37	Forkhead box protein O3	FOXO3	0.134481	0.0672457	1.17234
X11542.11	11542-11	Transmembrane protein 230	TMEM230	-0.0934612	0.204502	0.689301
X11543.84	11543-84	LIM domain and actin-binding protein 1	LIMA1	-0.0362051	0.623706	0.20502
X11544.39	11544-39	PHD finger protein 3	PHF3	-0.0136949	0.852819	0.0691431
X11545.9	11545-9	Tumor necrosis factor receptor superfamily member 14	TNFRSF14	-0.163685	0.025589	1.59195
X11546.7	11546-7	Cytoglobin	CYGB	0.0777933	0.291239	0.53575
X11547.84	11547-84	Muscle, skeletal receptor tyrosine-protein kinase	MUSK	-0.105144	0.153215	0.814698
X11548.84	11548-84	M-phase inducer phosphatase 1	CDC25A	-0.130128	0.0766802	1.11532
X11549.6	11549-6	Insulin gene enhancer protein ISL-1	ISL1	-0.207006	0.00458354	2.3388
X11551.16	11551-16	SWI/SNF-related matrix-associated actin-dependent regulator of chromatin subfamily E member 1-related	HMG20B	0.0933577	0.205007	0.688232
X11556.19	11556-19	ADP-ribosylation factor GTPase-activating protein 1	ARFGAP1	-0.179162	0.0144132	1.84124
X11557.3	11557-3	E3 ubiquitin-protein ligase SMURF1	SMURF1	0.0910937	0.216254	0.665036
X11560.76	11560-76	Nuclear factor of activated T-cells, cytoplasmic 4	NFATC4	-0.102899	0.162233	0.789861
X11562.9	11562-9	DNA polymerase epsilon subunit 2	POLE2	-0.122848	0.0948271	1.02307
X11563.51	11563-51	Synaptotagmin-like protein 4:Ca2+-dependent membrane-targeting module 2	SYTL4	-0.105994	0.1499	0.824197
X11565.58	11565-58	Zinc finger protein 23	ZNF23	-0.233201	0.00135873	2.86687
X11566.48	11566-48	Keratin, type II cytoskeletal 72	KRT72	-0.0546676	0.458636	0.338532
X11567.23	11567-23	Zinc finger protein 10	ZNF10	-0.0935713	0.203968	0.690438
X11568.2	11568-2	Peptidyl-prolyl cis-trans isomerase FKBP1B	FKBP1B	0.137442	0.0613852	1.21194
X11570.94	11570-94	B-cell receptor-associated protein 29	BCAP29	-0.106904	0.146413	0.834419
X11571.75	11571-75	NKG2-E type II integral membrane protein:Isoform E, Extracellular domain	KLRC3	0.0181221	0.806064	0.0936306
X11572.4	11572-4	Dynamin-2	DNM2	0.0595079	0.419768	0.376991
X11573.3	11573-3	Serine/arginine-rich splicing factor 6	SRSF6	0.324103	6.39781e-06	5.19397
X11582.63	11582-63	DnaJ homolog subfamily A member 2	DNAJA2	0.0622176	0.398875	0.399164
X11586.2	11586-2	Leucine-rich repeat neuronal protein 1:Extracellular domain	LRRN1	-0.0726536	0.324385	0.488939
X11587.5	11587-5	MAX gene-associated protein	MGA	-0.104911	0.154132	0.812108
X11590.5	11590-5	Probable RNA-binding protein 23	RBM23	0.240548	0.000942251	3.02583
X11591.43	11591-43	Protein regulator of cytokinesis 1	PRC1	0.0264676	0.719895	0.142731
X11592.1	11592-1	ELAV-like protein 1	ELAVL1	-0.00884148	0.904664	0.0435125
X11593.21	11593-21	C-X-C motif chemokine 9	CXCL9	-0.133649	0.0689721	1.16133
X11596.47	11596-47	Zinc finger protein 75D	ZNF75D	-0.0391379	0.595853	0.224861
X11601.26	11601-26	ATP-dependent RNA helicase DHX8	DHX8	-0.032728	0.657433	0.182149
X11602.12	11602-12	Copine-1:Von Willebrand factor type A domain	CPNE1	-0.146634	0.045809	1.33905
X11606.22	11606-22	DnaJ homolog subfamily B member 6	DNAJB6	-0.020181	0.784542	0.105384
X11607.15	11607-15	Bromodomain-containing protein 1	BRD1	0.0185734	0.801333	0.0961869
X11608.5	11608-5	Microtubule-associated proteins 1A/1B light chain 3B	MAP1LC3B	0.130937	0.0748496	1.12581
X11614.29	11614-29	Enhancer of rudimentary homolog	ERH	0.270766	0.000185547	3.73155
X11615.16	11615-16	Dual adapter for phosphotyrosine and 3-phosphotyrosine and 3-phosphoinositide	DAPP1	0.0823697	0.263695	0.578898
X11616.9	11616-9	Heat shock factor protein 1	HSF1	-0.004003	0.956755	0.0191992
X11617.1	11617-1	Integrin alpha-L	ITGAL	-0.151256	0.0393196	1.40539
X11618.83	11618-83	Transcriptional activator Myb	MYB	-0.0839298	0.254727	0.593926
X11626.7	11626-7	Ubiquitin-conjugating enzyme E2 variant 1	UBE2V1	-0.0606455	0.41092	0.386243
X11629.36	11629-36	TNF receptor-associated factor 4	TRAF4	-0.090897	0.217252	0.663037
X11633.89	11633-89	Activator of 90 kDa heat shock protein ATPase homolog 1	AHSA1	0.00781858	0.915651	0.0382702
X11634.32	11634-32	Regulator of G-protein signaling 10	RGS10	0.0629841	0.393079	0.40552
X11636.33	11636-33	Transgelin-2	TAGLN2	0.289767	6.0293e-05	4.21973
X11638.42	11638-42	Beta-1,3-galactosyltransferase 2	B3GALT2	0.0783425	0.287836	0.540855
X11643.73	11643-73	E3 ubiquitin-protein ligase DTX3L	DTX3L	-0.0298244	0.686141	0.163587
X11645.9	11645-9	Prolyl 4-hydroxylase subunit alpha-1	P4HA1	-0.0991874	0.178	0.749581
X11646.4	11646-4	Carbohydrate sulfotransferase 9	CHST9	0.145828	0.0470269	1.32765
X11647.6	11647-6	Frizzled-10:Cytoplasmic domain	FZD10	-0.0557651	0.449652	0.347124
X11649.3	11649-3	Stromal membrane-associated protein 1	SMAP1	0.0600003	0.415925	0.380985
X11651.24	11651-24	Protein argonaute-1	AGO1	-0.0333229	0.651611	0.186012
X11653.69	11653-69	Sodium- and chloride-dependent glycine transporter 1	SLC6A9	0.0137546	0.852185	0.0694662
X11654.77	11654-77	Neurensin-1	NRSN1	-0.141588	0.053892	1.26848
X11656.110	11656-110	Ena/VASP-like protein	EVL	-0.0137546	0.852185	0.0694661
X11657.86	11657-86	Suppressor of cytokine signaling 7	SOCS7	-0.0454795	0.537634	0.269513
X11659.31	11659-31	Clathrin interactor 1	CLINT1	0.00750528	0.919019	0.0366756
X11661.11	11661-11	NACHT, LRR and PYD domains-containing protein 1	NLRP1	-0.143693	0.0503865	1.29769
X11664.32	11664-32	ADP-ribosylation factor GTPase-activating protein 2	ARFGAP2	0.0997636	0.17548	0.755773
X11666.72	11666-72	Regulator of G-protein signaling 8	RGS8	-0.227817	0.00176426	2.75344
X11667.29	11667-29	Tensin-2	TNS2	0.0272947	0.711525	0.14781
X11669.39	11669-39	Solute carrier organic anion transporter family member 5A1	SLCO5A1	-0.170173	0.020224	1.69413
X11670.18	11670-18	Probable G-protein coupled receptor 101	GPR101	0.00372513	0.959754	0.0178399
X11671.19	11671-19	Peregrin	BRPF1	-0.0846281	0.250781	0.600705
X11672.17	11672-17	Kinesin-like protein KIF16B	KIF16B	-0.271586	0.000177051	3.7519
X11677.17	11677-17	Probable palmitoyltransferase ZDHHC14	ZDHHC14	0.0652612	0.376163	0.424623
X11678.105	11678-105	Gap junction delta-2 protein	GJD2	-0.0633459	0.390361	0.408533
X11681.8	11681-8	Arf-GAP domain and FG repeat-containing protein 1	AGFG1	0.0713594	0.333101	0.477424
X11682.7	11682-7	Thioredoxin-interacting protein	TXNIP	-0.182921	0.0124538	1.9047
X11683.19	11683-19	ADP-ribosylation factor-binding protein GGA3	GGA3	0.0793747	0.281512	0.550503
X11690.47	11690-47	Anaphase-promoting complex subunit 7	ANAPC7	-0.112228	0.127238	0.895384
X11692.21	11692-21	SHC-transforming protein 4	SHC4	0.080298	0.275935	0.559193
X11696.7	11696-7	Cellular retinoic acid-binding protein 2	CRABP2	0.253181	0.000489135	3.31057
X11699.16	11699-16	Protein tyrosine phosphatase type IVA 2	PTP4A2	0.0233401	0.75184	0.123875
X11708.2	11708-2	Lipocalin-1	LCN1	0.0175589	0.811977	0.0904561
X11709.29	11709-29	Carnitine O-palmitoyltransferase 1, muscle isoform	CPT1B	-0.225883	0.001935	2.71332
X11712.207	11712-207	Protein unc-45 homolog A	UNC45A	-0.0372187	0.614017	0.21182
X11715.1	11715-1	POU domain, class 2, transcription factor 1	POU2F1	-0.10536	0.152367	0.81711
X11716.28	11716-28	Leucine-rich repeat, immunoglobulin-like domain and transmembrane domain-containing protein 2	LRIT2	-0.0108295	0.883366	0.0538593
X11814.29	11814-29	Hepatocyte growth factor receptor	MET	-0.063952	0.385834	0.4136
X11816.84	11816-84	Tyrosine-protein kinase JAK2	JAK2	0.115513	0.11641	0.934011
X11817.1	11817-1	Ribosomal protein S6 kinase beta-1	RPS6KB1	-0.00433495	0.953173	0.0208282
X11825.27	11825-27	Peroxisome proliferator-activated receptor gamma coactivator 1-alpha	PPARGC1A	-0.141539	0.053975	1.26781
X11827.7	11827-7	Nuclear receptor ROR-gamma	RORC	-0.0664557	0.367471	0.434777
X11830.48	11830-48	Tyrosine-protein phosphatase non-receptor type 11	PTPN11	-0.0301302	0.683095	0.165519
X11833.83	11833-83	Frataxin, mitochondrial	FXN	-0.0261002	0.723624	0.140487
X11836.144	11836-144	Epithelial discoidin domain-containing receptor 1	DDR1	0.126711	0.0848132	1.07154
X11837.7	11837-7	Tumor necrosis factor receptor superfamily member 18	TNFRSF18	-0.150647	0.0401275	1.39656
X11838.130	11838-130	Piezo-type mechanosensitive ion channel component 1	PIEZO1	-0.0553735	0.452846	0.344049
X11851.21	11851-21	Triggering receptor expressed on myeloid cells 2	TREM2	0.458628	4.60934e-11	10.3364
X11872.9	11872-9	Protocadherin gamma-B1	PCDHGB1	-0.291061	5.56833e-05	4.25427
X11910.27	11910-27	Homeobox protein DLX-4	DLX4	0.0348223	0.637031	0.19584
X11911.13	11911-13	Leucine-rich repeat-containing protein 4B:Cytoplasmic domain	LRRC4B	-0.11048	0.133306	0.875151
X11926.23	11926-23	Alpha- and gamma-adaptin-binding protein p34	AAGAB	0.0704791	0.339114	0.469654
X11934.9	11934-9	Integrator complex subunit 3	INTS3	-0.0539151	0.464853	0.332684
X11949.25	11949-25	Epidermal growth factor:Cytoplasmic domain	EGF	-0.0321145	0.663459	0.178186
X11952.1	11952-1	Immunoglobulin superfamily DCC subclass member 3:Cytoplasmic domain	IGDCC3	-0.104879	0.154259	0.81175
X11955.1	11955-1	Rho GTPase-activating protein 1:Rho-GTPase activating protein domain	ARHGAP1	0.388112	4.41111e-08	7.35545
X11967.23	11967-23	Cellular retinoic acid-binding protein 1	CRABP1	-0.231269	0.00149325	2.82587
X11969.5	11969-5	Protein S100-A2	S100A2	0.000567861	0.993862	0.00267373
X11988.24	11988-24	Receptor-type tyrosine-protein phosphatase H	PTPRH	-0.124117	0.0914389	1.03887
X11989.35	11989-35	ER membrane protein complex subunit 1	EMC1	0.0229448	0.755909	0.12153
X12001.7	12001-7	Tight junction protein ZO-1	TJP1	-0.17113	0.0195217	1.70948
X12008.3	12008-3	T-cell antigen CD7	CD7	0.01368	0.852978	0.0690624
X12014.19	12014-19	6-pyruvoyl tetrahydrobiopterin synthase	PTS	-0.0887207	0.228509	0.641096
X12016.60	12016-60	E3 ubiquitin-protein ligase CBL	CBL	0.0605411	0.411727	0.38539
X12018.84	12018-84	Thiamin pyrophosphokinase 1	TPK1	-0.0921437	0.210984	0.67575
X12020.39	12020-39	Bisphosphoglycerate mutase	BPGM	-0.289271	6.2153e-05	4.20654
X12022.12	12022-12	Mothers against decapentaplegic homolog 4	SMAD4	0.0946501	0.198778	0.701631
X12030.82	12030-82	Desmin	DES	-0.255872	0.000423526	3.37312
X12033.3	12033-3	Mitotic checkpoint serine/threonine-protein kinase BUB1	BUB1	0.0867355	0.239132	0.621363
X12034.28	12034-28	Adenylyl cyclase-associated protein 1	CAP1	0.0308818	0.675631	0.17029
X12041.33	12041-33	Heat shock 70 kDa protein 1-like	HSPA1L	-0.153605	0.0363304	1.43973
X12046.51	12046-51	TAR DNA-binding protein 43	TARDBP	-0.113657	0.122434	0.912097
X12077.32	12077-32	Growth/differentiation factor 8	MSTN	-0.165498	0.0239794	1.62016
X12329.21	12329-21	Ribosomal protein S6 kinase alpha-1	RPS6KA1	-0.0733436	0.319799	0.495123
X12332.7	12332-7	Eukaryotic elongation factor 2 kinase	EEF2K	-0.053005	0.472434	0.325659
X12333.87	12333-87	Ribose-5-phosphate isomerase	RPIA	-0.160268	0.0288757	1.53947
X12334.25	12334-25	Serine hydroxymethyltransferase, cytosolic	SHMT1	-0.0794493	0.281059	0.551203
X12338.27	12338-27	Pikachurin	EGFLAM	0.183225	0.0123061	1.90988
X12340.17	12340-17	Alanine--tRNA ligase, cytoplasmic	AARS1	0.107523	0.144077	0.841407
X12341.8	12341-8	Dual specificity protein phosphatase 6	DUSP6	0.199282	0.00639258	2.19432
X12343.14	12343-14	Arf-GAP with coiled-coil, ANK repeat and PH domain-containing protein 2	ACAP2	0.0899524	0.222088	0.653474
X12345.4	12345-4	Anaphase-promoting complex subunit 10	ANAPC10	0.0918136	0.212631	0.672373
X12347.29	12347-29	Cerebral cavernous malformations 2 protein	CCM2	-0.0542433	0.462135	0.335231
X12348.46	12348-46	Serine--tRNA ligase, mitochondrial	SARS2	0.0841936	0.253231	0.596483
X12350.86	12350-86	Protein C-ets-2	ETS2	-0.039934	0.588389	0.230335
X12351.25	12351-25	Signal transducer and activator of transcription 1-alpha/beta	STAT1	0.142945	0.0516092	1.28727
X12352.70	12352-70	Arrestin domain-containing protein 3	ARRDC3	0.164746	0.0246356	1.60844
X12355.223	12355-223	Ribosome-recycling factor, mitochondrial	MRRF	0.0892549	0.225708	0.646453
X12356.65	12356-65	Sorcin	SRI	-0.0347589	0.637644	0.195421
X12357.41	12357-41	Synaptosomal-associated protein 29	SNAP29	-0.0519673	0.481161	0.31771
X12358.6	12358-6	Immunoglobulin-binding protein 1	IGBP1	-0.0400608	0.587205	0.23121
X12361.102	12361-102	Ras-related protein R-Ras2	RRAS2	0.0503713	0.494749	0.305615
X12363.70	12363-70	Tribbles homolog 2	TRIB2	-0.06039	0.412897	0.384158
X12365.108	12365-108	RuvB-like 1	RUVBL1	0.18934	0.00964497	2.0157
X12366.16	12366-16	Gamma-crystallin D	CRYGD	-0.0879588	0.232546	0.633492
X12367.52	12367-52	Macoilin	MACO1	-0.0176652	0.81086	0.091054
X12368.18	12368-18	Histone acetyltransferase KAT2B	KAT2B	0.0219135	0.766557	0.115455
X12370.30	12370-30	Apolipoprotein F	APOF	0.400159	1.5235e-08	7.81716
X12372.50	12372-50	Tropomyosin alpha-3 chain	TPM3	0.134132	0.067965	1.16771
X12373.73	12373-73	Transformer-2 protein homolog beta	TRA2B	0.35656	5.87704e-07	6.23084
X12374.8	12374-8	Platelet-activating factor acetylhydrolase IB subunit gamma	PAFAH1B3	-0.261495	0.0003119	3.50598
X12376.85	12376-85	Cyclin-dependent kinase 4 inhibitor D	CDKN2D	0.0386323	0.600614	0.221405
X12378.71	12378-71	Tapasin	TAPBP	0.0422092	0.567301	0.246186
X12381.26	12381-26	Carbonyl reductase [NADPH] 1	CBR1	0.482101	3.2337e-12	11.4903
X12382.2	12382-2	Probable ATP-dependent RNA helicase DDX58	DDX58	0.0206547	0.779613	0.108121
X12384.92	12384-92	COP9 signalosome complex subunit 7b	COPS7B	-0.261391	0.000313697	3.50349
X12385.4	12385-4	Calpain-3	CAPN3	0.0267249	0.717287	0.144307
X12386.11	12386-11	Aminopeptidase B	RNPEP	0.0971845	0.186965	0.728239
X12387.7	12387-7	PDZ and LIM domain protein 4	PDLIM4	0.0744094	0.312798	0.504736
X12389.4	12389-4	Origin recognition complex subunit 6	ORC6	0.103419	0.160109	0.795585
X12391.27	12391-27	PDZ domain-containing protein 7	PDZD7	-0.0812844	0.27006	0.568539
X12392.30	12392-30	ADP-ribosylation factor-like protein 1	ARL1	0.00384635	0.958446	0.0184324
X12394.53	12394-53	Transmembrane protein C16orf54	C16orf54	0.0862394	0.241839	0.616473
X12395.86	12395-86	Aspartate--tRNA ligase, mitochondrial	DARS2	0.0954427	0.195027	0.709905
X12396.19	12396-19	3-hydroxyisobutyryl-CoA hydrolase, mitochondrial	HIBCH	0.147878	0.0439802	1.35674
X12398.15	12398-15	Paired box protein Pax-4	PAX4	0.0631856	0.391565	0.407197
X12399.194	12399-194	Coiled-coil domain-containing protein 50	CCDC50	0.216159	0.00304398	2.51656
X12400.25	12400-25	Ubiquitin-conjugating enzyme E2 T	UBE2T	-0.115511	0.116416	0.933988
X12401.3	12401-3	AMSH-like protease	STAMBPL1	-0.00511075	0.944805	0.0246578
X12403.30	12403-30	Ras-related protein Rab-39B	RAB39B	-0.0441908	0.549231	0.260245
X12406.119	12406-119	GTP-binding protein Di-Ras3	DIRAS3	-0.0634849	0.389321	0.409693
X12408.333	12408-333	Ras-related protein Rab-22A	RAB22A	0.0741269	0.314644	0.50218
X12409.90	12409-90	Ras-related protein Rab-7b	RAB7B	-0.049721	0.500344	0.300732
X12411.60	12411-60	Protein max	MAX	0.145668	0.0472726	1.32539
X12414.31	12414-31	14-3-3 protein beta/alpha	YWHAB	0.0821534	0.264955	0.576827
X12415.122	12415-122	Endothelial differentiation-related factor 1	EDF1	-0.186657	0.0107428	1.96888
X12417.46	12417-46	EKC/KEOPS complex subunit TPRKB	TPRKB	0.188171	0.0101105	1.99523
X12420.10	12420-10	Glycerol-3-phosphate dehydrogenase 1-like protein	GPD1L	-0.205942	0.00480196	2.31858
X12422.143	12422-143	Arachidonate 15-lipoxygenase B	ALOX15B	0.0351934	0.633443	0.198292
X12423.38	12423-38	APOBEC1 complementation factor	A1CF	-0.054413	0.460734	0.33655
X12424.107	12424-107	Thymocyte nuclear protein 1	THYN1	-0.00419882	0.954642	0.0201594
X12425.104	12425-104	ADP-ribosylation factor 6	ARF6	0.00711179	0.923251	0.0346801
X12426.19	12426-19	MOB kinase activator 1A	MOB1A	0.102833	0.162501	0.789144
X12427.8	12427-8	M-phase inducer phosphatase 2	CDC25B	-0.0899002	0.222358	0.652947
X12428.2	12428-2	Lysophospholipase-like protein 1	LYPLAL1	-0.0969738	0.187927	0.72601
X12430.78	12430-78	Polyadenylate-binding protein-interacting protein 1	PAIP1	-0.0613253	0.405685	0.391811
X12431.13	12431-13	Protein pelota homolog	PELO	0.127455	0.0829876	1.08099
X12432.23	12432-23	Calcyclin-binding protein	CACYBP	0.0424441	0.565144	0.247841
X12433.8	12433-8	ADP-ribosylation factor-like protein 11	ARL11	0.00436293	0.952871	0.0209658
X12434.25	12434-25	IST1 homolog	IST1	-0.0162367	0.825901	0.0830718
X12436.84	12436-84	Glutathione S-transferase omega-1	GSTO1	0.0378099	0.608396	0.215814
X12437.18	12437-18	Serine/threonine-protein kinase ULK3	ULK3	0.0127821	0.862529	0.0642264
X12438.127	12438-127	DNA-3-methyladenine glycosylase	MPG	0.107583	0.143853	0.842082
X12439.67	12439-67	Interferon regulatory factor 9	IRF9	-0.01136	0.877696	0.0566559
X12442.4	12442-4	Rho-related GTP-binding protein RhoD	RHOD	-0.0215368	0.770458	0.113251
X12444.39	12444-39	Nuclear receptor subfamily 5 group A member 2	NR5A2	-0.0623277	0.398039	0.400074
X12445.50	12445-50	Ankyrin repeat domain-containing protein 27	ANKRD27	-0.11525	0.117249	0.93089
X12446.49	12446-49	Glutathione S-transferase A1	GSTA1	-0.177466	0.0153815	1.813
X12448.246	12448-246	Glycylpeptide N-tetradecanoyltransferase 1	NMT1	0.0963882	0.19062	0.719831
X12449.16	12449-16	Peptidyl-prolyl cis-trans isomerase H	PPIH	0.0850421	0.248462	0.60474
X12450.42	12450-42	Phosphomevalonate kinase	PMVK	0.0842962	0.252651	0.597479
X12451.62	12451-62	Transcription regulator protein BACH1	BACH1	-0.274963	0.000145755	3.83638
X12452.32	12452-32	Histone-lysine N-methyltransferase SUV420H2	KMT5C	-0.216491	0.0029982	2.52314
X12453.161	12453-161	Nuclear RNA export factor 1	NXF1	-0.00654672	0.929333	0.0318288
X12454.105	12454-105	N-terminal Xaa-Pro-Lys N-methyltransferase 1	NTMT1	-0.0682767	0.354459	0.450434
X12455.48	12455-48	Myoneurin	MYNN	-0.213837	0.00338244	2.47077
X12456.5	12456-5	6-phosphofructo-2-kinase/fructose-2,6-bisphosphatase 3	PFKFB3	-0.115861	0.115304	0.938157
X12457.10	12457-10	1,2-dihydroxy-3-keto-5-methylthiopentene dioxygenase	ADI1	0.238688	0.00103482	2.98513
X12458.79	12458-79	Calcineurin B homologous protein 1	CHP1	0.272414	0.000168845	3.77251
X12459.13	12459-13	Pleckstrin homology domain-containing family A member 1	PLEKHA1	0.0230194	0.755141	0.121972
X12460.18	12460-18	Proteasome subunit alpha type-7	PSMA7	-0.0549874	0.456007	0.341028
X12461.8	12461-8	NAD-dependent protein deacylase sirtuin-5, mitochondrial	SIRT5	0.195405	0.00752171	2.12368
X12462.20	12462-20	Histone-lysine N-methyltransferase SETMAR	SETMAR	0.0282476	0.701923	0.15371
X12463.7	12463-7	Kelch-like protein 13	KLHL13	-0.0618652	0.401557	0.396253
X12466.7	12466-7	Heterogeneous nuclear ribonucleoprotein A1	HNRNPA1	0.188009	0.0101766	1.9924
X12469.19	12469-19	Microtubule-associated protein RP/EB family member 1	MAPRE1	0.0733865	0.319515	0.495508
X12471.47	12471-47	Double-stranded RNA-binding protein Staufen homolog 1	STAU1	-0.0262233	0.722374	0.141238
X12473.48	12473-48	BTB/POZ domain-containing protein KCTD5	KCTD5	-0.122431	0.0959641	1.01789
X12475.48	12475-48	Chloride intracellular channel protein 5	CLIC5	-0.177802	0.0151853	1.81858
X12476.50	12476-50	Fructose-2,6-bisphosphatase TIGAR	TIGAR	0.0888092	0.228043	0.641983
X12477.42	12477-42	Translin	TSN	-0.158012	0.0312388	1.50531
X12478.15	12478-15	60S ribosomal protein L30	RPL30	0.184219	0.0118339	1.92687
X12479.50	12479-50	cAMP-dependent protein kinase type I-beta regulatory subunit	PRKAR1B	0.251717	0.000528657	3.27683
X12480.9	12480-9	OTU domain-containing protein 5	OTUD5	-0.175947	0.0162975	1.78788
X12482.5	12482-5	Nucleosome-remodeling factor subunit BPTF	BPTF	-0.0612852	0.405993	0.391481
X12483.62	12483-62	Nuclear receptor ROR-beta	RORB	-0.0165295	0.822813	0.0846989
X12484.67	12484-67	Phosphatidylinositol transfer protein beta isoform	PITPNB	-0.255751	0.000426297	3.37029
X12486.8	12486-8	Glutaredoxin-2, mitochondrial	GLRX2	0.21143	0.00376866	2.42381
X12488.9	12488-9	Malignant T-cell-amplified sequence 1	MCTS1	0.00316939	0.965755	0.0151332
X12490.92	12490-92	Ragulator complex protein LAMTOR3	LAMTOR3	0.174304	0.0173405	1.76094
X12491.23	12491-23	Chloride intracellular channel protein 4	CLIC4	0.106507	0.147928	0.82995
X12493.42	12493-42	Ubiquitin thioesterase OTUB2	OTUB2	-0.0770809	0.295694	0.529158
X12494.99	12494-99	Gamma-aminobutyric acid receptor-associated protein-like 2	GABARAPL2	0.0674785	0.360127	0.443545
X12497.29	12497-29	Tudor-interacting repair regulator protein	NUDT16L1	-0.0125909	0.864565	0.0632022
X12498.12	12498-12	Tax1-binding protein 3	TAX1BP3	0.318417	9.4587e-06	5.02417
X12499.108	12499-108	Endophilin-A1	SH3GL2	0.0386565	0.600385	0.22157
X12500.88	12500-88	SUMO-activating enzyme subunit 2	UBA2	0.0510544	0.488908	0.310773
X12501.10	12501-10	Tubulin-specific chaperone A	TBCA	0.299731	3.23599e-05	4.48999
X12503.5	12503-5	Ovarian cancer G-protein coupled receptor 1	GPR68	0.0135774	0.854068	0.0685078
X12504.26	12504-26	Leiomodin-1	LMOD1	0.0777075	0.291773	0.534955
X12507.16	12507-16	Inositol-trisphosphate 3-kinase C	ITPKC	-0.0929885	0.206811	0.684425
X12508.9	12508-9	Charged multivesicular body protein 3	CHMP3	0.247173	0.000670934	3.17332
X12509.115	12509-115	COMM domain-containing protein 1	COMMD1	-0.10175	0.166998	0.77729
X12510.3	12510-3	Signal-transducing adaptor protein 1	STAP1	-0.0212533	0.773397	0.111598
X12511.83	12511-83	Solute carrier family 41 member 2	SLC41A2	0.00296426	0.96797	0.0141382
X12513.8	12513-8	Glycolipid transfer protein	GLTP	-0.0396934	0.59064	0.228677
X12514.16	12514-16	tRNA (guanine-N(7)-)-methyltransferase	METTL1	-0.210714	0.00389101	2.40994
X12515.45	12515-45	Uridine-cytidine kinase 2	UCK2	-0.00712857	0.923071	0.0347651
X12516.13	12516-13	Transcriptional enhancer factor TEF-3	TEAD4	0.171105	0.0195392	1.70909
X12517.52	12517-52	Programmed cell death protein 5	PDCD5	0.124263	0.0910567	1.04069
X12518.289	12518-289	Protein polybromo-1	PBRM1	0.0743395	0.313254	0.504103
X12521.3	12521-3	Cyclin-dependent kinase 4 inhibitor C	CDKN2C	-0.153715	0.0361952	1.44135
X12522.6	12522-6	UV excision repair protein RAD23 homolog B	RAD23B	0.175697	0.0164525	1.78377
X12524.18	12524-18	Diamine acetyltransferase 2	SAT2	-0.083787	0.255538	0.592544
X12527.50	12527-50	Thyroid hormone receptor alpha	THRA	-0.0154022	0.834718	0.0784601
X12528.40	12528-40	ATPase WRNIP1	WRNIP1	-0.161758	0.0274004	1.56224
X12529.32	12529-32	Inactive peptidyl-prolyl cis-trans isomerase FKBP6	FKBP6	-0.129358	0.0784567	1.10537
X12530.14	12530-14	Cyclin-dependent kinases regulatory subunit 1	CKS1B	0.228788	0.00168377	2.77372
X12531.5	12531-5	Endogenous retrovirus group V member 1 Env polyprotein	ERVV-1	-0.0944683	0.199646	0.699739
X12532.28	12532-28	Ubiquitin-conjugating enzyme E2 R1	CDC34	-0.0523394	0.478021	0.320553
X12533.135	12533-135	Cytohesin-2	CYTH2	-0.183404	0.0122199	1.91293
X12534.10	12534-10	Calcium-binding and coiled-coil domain-containing protein 2	CALCOCO2	0.134801	0.0665897	1.17659
X12535.2	12535-2	DNA repair protein XRCC1	XRCC1	0.0620442	0.400193	0.397731
X12536.46	12536-46	Myotubularin-related protein 6	MTMR6	0.177726	0.0152298	1.81731
X12537.88	12537-88	Transcriptional activator protein Pur-alpha	PURA	-0.0442531	0.548668	0.26069
X12538.19	12538-19	Regulator of G-protein signaling 7	RGS7	-0.00888157	0.904234	0.0437191
X12540.25	12540-25	Rho-related GTP-binding protein RhoG	RHOG	0.0719376	0.329189	0.482554
X12543.76	12543-76	Zinc finger protein 560	ZNF560	-0.159925	0.0292251	1.53424
X12546.1	12546-1	Smoothelin	SMTN	0.154013	0.0358307	1.44574
X12548.75	12548-75	Ras-related GTP-binding protein C	RRAGC	-0.000777663	0.991595	0.00366571
X12549.33	12549-33	Hematopoietic prostaglandin D synthase	HPGDS	-0.335144	2.92699e-06	5.53358
X12551.3	12551-3	E3 ubiquitin-protein ligase Itchy homolog	ITCH	-0.0509537	0.489767	0.31001
X12553.5	12553-5	Serine/threonine-protein kinase VRK1	VRK1	-0.00244581	0.97357	0.011633
X12554.10	12554-10	DNA repair protein RAD51 homolog 4	RAD51D	-0.0977253	0.184512	0.733975
X12556.7	12556-7	Ubiquitin-conjugating enzyme E2 C	UBE2C	-0.00253533	0.972603	0.0120646
X12557.18	12557-18	RNA-binding protein Nova-1	NOVA1	-0.133468	0.0693514	1.15894
X12558.3	12558-3	Ubiquitin-associated and SH3 domain-containing protein B	UBASH3B	0.0288565	0.695813	0.157507
X12560.9	12560-9	5'(3')-deoxyribonucleotidase, cytosolic type	NT5C	0.235047	0.00124064	2.90635
X12562.1	12562-1	Serine/threonine-protein kinase N1	PKN1	-0.0604404	0.412507	0.384569
X12563.2	12563-2	Tumor necrosis factor alpha-induced protein 8	TNFAIP8	0.0716801	0.330927	0.480267
X12564.9	12564-9	60S ribosome subunit biogenesis protein NIP7 homolog	NIP7	0.100633	0.17173	0.765154
X12568.14	12568-14	Kelch-like ECH-associated protein 1	KEAP1	-0.0658235	0.372056	0.429392
X12569.25	12569-25	T-complex protein 1 subunit epsilon	CCT5	-0.053572	0.467703	0.330029
X12571.14	12571-14	ADP-ribosylation factor-like protein 3	ARL3	0.216823	0.00295304	2.52973
X12572.236	12572-236	Embryonal Fyn-associated substrate	EFS	-0.153737	0.0361677	1.44168
X12573.80	12573-80	Tripartite motif-containing protein 3	TRIM3	-0.0661656	0.36957	0.432303
X12574.36	12574-36	Endothelin-2	EDN2	0.236776	0.00113866	2.94361
X12575.30	12575-30	C-1-tetrahydrofolate synthase, cytoplasmic	MTHFD1	-0.0143868	0.845474	0.0728998
X12576.21	12576-21	Melanoma-associated antigen 3	MAGEA3	-0.104189	0.157003	0.804093
X12577.100	12577-100	Flap endonuclease 1	FEN1	-0.0850572	0.248378	0.604887
X12578.13	12578-13	ADP-ribosylation factor 3	ARF3	0.111943	0.12821	0.892076
X12580.7	12580-7	Proteasome subunit beta type-5	PSMB5	-0.165874	0.023656	1.62606
X12581.39	12581-39	Inositol monophosphatase 2	IMPA2	-0.164633	0.0247363	1.60667
X12583.77	12583-77	Serine/threonine-protein kinase A-Raf	ARAF	-0.0219321	0.766364	0.115565
X12585.39	12585-39	DNA excision repair protein ERCC-1	ERCC1	-0.0339868	0.645138	0.190347
X12587.65	12587-65	ADP-ribosylation factor-like protein 2	ARL2	0.168194	0.0217462	1.66262
X12591.27	12591-27	Oligophrenin-1	OPHN1	0.0156101	0.832519	0.0796056
X12593.33	12593-33	p53 and DNA damage-regulated protein 1	PDRG1	0.016205	0.826236	0.0828959
X12594.5	12594-5	Grancalcin	GCA	0.21033	0.00395812	2.40251
X12595.11	12595-11	Tropomodulin-1	TMOD1	-0.234573	0.00127001	2.89619
X12597.68	12597-68	Autophagy protein 5	ATG5	0.0417877	0.571181	0.243227
X12599.10	12599-10	Fermitin family homolog 3	FERMT3	0.188507	0.00997486	2.00109
X12603.87	12603-87	Polyadenylate-binding protein 4	PABPC4	0.1854	0.0112939	1.94716
X12604.16	12604-16	Polycomb protein SCMH1	SCMH1	0.00644042	0.930477	0.0312943
X12605.1	12605-1	Exosome complex component RRP40	EXOSC3	-0.186181	0.0109484	1.96065
X12612.37	12612-37	Proteasome subunit beta type-1	PSMB1	0.304733	2.34726e-05	4.62944
X12616.45	12616-45	Nuclear receptor-binding protein	NRBP1	-0.150774	0.0399581	1.39839
X12617.2	12617-2	Serine/threonine-protein kinase 24	STK24	0.0583107	0.429199	0.367342
X12618.50	12618-50	Aldo-keto reductase family 1 member C1	AKR1C1	-0.0613318	0.405635	0.391864
X12619.14	12619-14	Protein phosphatase 1A	PPM1A	0.286792	7.22808e-05	4.14098
X12620.3	12620-3	Septin-11	SEPTIN11	0.282811	9.18492e-05	4.03692
X12621.55	12621-55	Serine/threonine-protein phosphatase 2A 65 kDa regulatory subunit A alpha isoform	PPP2R1A	-0.0832742	0.258469	0.587591
X12622.96	12622-96	Histone-lysine N-methyltransferase ASH1L	ASH1L	-0.0156325	0.832283	0.079729
X12623.84	12623-84	Protein Jumonji	JARID2	0.017048	0.817352	0.0875911
X12625.138	12625-138	Kelch-like protein 7	KLHL7	-0.0636135	0.388358	0.410768
X12626.6	12626-6	Sentrin-specific protease 7	SENP7	0.00649451	0.929895	0.0315662
X12627.97	12627-97	Ubiquitin-like modifier-activating enzyme ATG7	ATG7	0.145545	0.0474619	1.32366
X12628.31	12628-31	LanC-like protein 2	LANCL2	-0.0817599	0.267259	0.573068
X12630.8	12630-8	Arfaptin-2	ARFIP2	0.19191	0.0086879	2.06109
X12632.14	12632-14	Arylamine N-acetyltransferase 1	NAT1	-0.301693	2.85505e-05	4.54439
X12633.3	12633-3	Tyrosine-protein phosphatase non-receptor type 9	PTPN9	-0.01858	0.801265	0.096224
X12634.79	12634-79	Breast cancer anti-estrogen resistance protein 3:Guanine Nucleotide Exchange Factor Domain	BCAR3	-0.0164661	0.823482	0.084346
X12635.9	12635-9	tRNA (cytosine(38)-C(5))-methyltransferase	TRDMT1	-0.131512	0.0735717	1.13329
X12636.113	12636-113	N-lysine methyltransferase SMYD2	SMYD2	-0.105254	0.152783	0.815924
X12637.7	12637-7	Carnitine O-acetyltransferase	CRAT	0.0462392	0.530854	0.275025
X12641.3	12641-3	Type II inositol 1,4,5-trisphosphate 5-phosphatase	INPP5B	0.058624	0.426719	0.369858
X12643.4	12643-4	Beta-arrestin-1	ARRB1	0.0394267	0.59314	0.226843
X12644.63	12644-63	Adenylosuccinate synthetase isozyme 2	ADSS2	0.26929	0.000201787	3.69511
X12646.2	12646-2	Ribulose-phosphate 3-epimerase	RPE	-0.0300351	0.684041	0.164918
X12647.52	12647-52	Histone-lysine N-methyltransferase SETD2	SETD2	0.0194826	0.791825	0.101371
X12649.80	12649-80	Malate dehydrogenase, mitochondrial	MDH2	0.121165	0.0994742	1.00229
X12650.43	12650-43	Guanine nucleotide-binding protein G(k) subunit alpha	GNAI3	0.130481	0.0758766	1.11989
X12651.21	12651-21	[Pyruvate dehydrogenase (acetyl-transferring)] kinase isozyme 2, mitochondrial	PDK2	-0.0330991	0.653798	0.184556
X12652.37	12652-37	Adenosylhomocysteinase 2	AHCYL1	0.0440964	0.550086	0.25957
X12653.13	12653-13	Casein kinase I isoform gamma-2	CSNK1G2	-0.0322003	0.662615	0.178739
X12655.30	12655-30	Beta-soluble NSF attachment protein	NAPB	-0.191709	0.00875976	2.05751
X12656.1	12656-1	Kinesin light chain 1	KLC1	-0.0127009	0.863393	0.0637913
X12657.2	12657-2	GDP-L-fucose synthase	GFUS	-0.232054	0.00143719	2.84249
X12658.72	12658-72	Pantothenate kinase 3	PANK3	-0.122551	0.0956351	1.01938
X12659.13	12659-13	Obg-like ATPase 1	OLA1	-0.0516064	0.484215	0.314961
X12661.44	12661-44	Gamma-aminobutyric acid receptor-associated protein-like 1	GABARAPL1	0.535564	3.37544e-15	14.4717
X12662.82	12662-82	Delta(3,5)-Delta(2,4)-dienoyl-CoA isomerase, mitochondrial	ECH1	0.124932	0.0893143	1.04908
X12663.1	12663-1	Thiosulfate sulfurtransferase	TST	0.092815	0.207663	0.68264
X12664.19	12664-19	Tyrosine-protein phosphatase non-receptor type 13	PTPN13	-0.0880624	0.231994	0.634523
X12665.16	12665-16	Interleukin enhancer-binding factor 2	ILF2	-0.0289553	0.694823	0.158126
X12667.2	12667-2	Guanine deaminase	GDA	-0.232859	0.00138166	2.8596
X12668.7	12668-7	Vacuolar protein sorting-associated protein 4B	VPS4B	-0.0711095	0.334801	0.475213
X12669.30	12669-30	E3 ubiquitin-protein ligase HECW1	HECW1	-0.109189	0.137932	0.860336
X12670.15	12670-15	Cell cycle checkpoint protein RAD1	RAD1	0.0203022	0.78328	0.106083
X12671.35	12671-35	Sulfotransferase family cytosolic 1B member 1	SULT1B1	-0.106759	0.146967	0.832781
X12675.14	12675-14	Aspartate--tRNA ligase, cytoplasmic	DARS1	0.00705957	0.923813	0.0344159
X12676.1	12676-1	Protein kinase C and casein kinase substrate in neurons protein 1	PACSIN1	-0.00767872	0.917154	0.0375577
X12677.164	12677-164	Protein flightless-1 homolog	FLII	0.0365865	0.620053	0.207571
X12678.66	12678-66	U1 small nuclear ribonucleoprotein A	SNRPA	0.183093	0.0123703	1.90762
X12681.63	12681-63	Ubiquitin carboxyl-terminal hydrolase 21	USP21	-0.0890424	0.22682	0.644319
X12682.5	12682-5	Kynurenine--oxoglutarate transaminase 3	KYAT3	0.06213	0.39954	0.398439
X12683.156	12683-156	Dihydropyrimidinase-related protein 5	DPYSL5	-0.0327504	0.657213	0.182294
X12684.5	12684-5	Adseverin	SCIN	0.0997143	0.175695	0.755241
X12685.57	12685-57	Homer protein homolog 2	HOMER2	0.190621	0.00915676	2.03826
X12686.15	12686-15	3-mercaptopyruvate sulfurtransferase	MPST	-0.00409811	0.955729	0.0196653
X12687.2	12687-2	2,4-dienoyl-CoA reductase, mitochondrial	DECR1	0.191048	0.00899895	2.04581
X12688.115	12688-115	Ribosomal protein S6 kinase alpha-6	RPS6KA6	0.0637711	0.387182	0.412085
X12689.56	12689-56	Actin-related protein 2/3 complex subunit 1B	ARPC1B	0.217784	0.00282582	2.54886
X12690.33	12690-33	Septin-10	SEPTIN10	-0.168051	0.0218602	1.66035
X12691.44	12691-44	Serine hydroxymethyltransferase, mitochondrial	SHMT2	0.152009	0.0383402	1.41635
X12692.56	12692-56	Histone-lysine N-methyltransferase, H3 lysine-79 specific	DOT1L	0.0742686	0.313717	0.503462
X12693.2	12693-2	SH3 domain-binding glutamic acid-rich-like protein	SH3BGRL	0.0708708	0.336431	0.473105
X12694.28	12694-28	Probable dimethyladenosine transferase	DIMT1	-0.0540363	0.463848	0.333624
X12695.62	12695-62	Kelch-like protein 12	KLHL12	-0.0100994	0.89118	0.0500348
X12696.166	12696-166	Protein arginine N-methyltransferase 3	PRMT3	-0.112408	0.126625	0.89748
X12697.30	12697-30	Phosphatidylinositol 5-phosphate 4-kinase type-2 alpha	PIP4K2A	-0.009773	0.894675	0.0483345
X12698.72	12698-72	Importin subunit alpha-3	KPNA4	-0.033915	0.645837	0.189877
X12699.28	12699-28	T-complex protein 1 subunit theta	CCT8	-0.00396757	0.957138	0.0190256
X12700.9	12700-9	ATP-citrate synthase	ACLY	0.057423	0.436269	0.360245
X12701.1	12701-1	Eukaryotic translation initiation factor 1b	EIF1B	0.00976927	0.894715	0.0483151
X12702.13	12702-13	E3 ubiquitin-protein ligase pellino homolog 2	PELI2	0.180327	0.0137787	1.86079
X12703.6	12703-6	Serine/threonine-protein kinase Nek7	NEK7	0.0179301	0.808079	0.0925459
X12704.26	12704-26	SH2 domain-containing protein 3C	SH2D3C	-0.155998	0.0334851	1.47515
X12705.9	12705-9	Probable E3 ubiquitin-protein ligase HERC1	HERC1	-0.0815363	0.268574	0.570937
X12706.2	12706-2	Serine/threonine-protein kinase MRCK alpha	CDC42BPA	0.242259	0.000863897	3.06354
X12707.26	12707-26	Dihydropyrimidinase-related protein 3	DPYSL3	0.0437552	0.55318	0.257134
X12708.91	12708-91	Lethal(3)malignant brain tumor-like protein 2	L3MBTL2	0.0383358	0.603414	0.219384
X12709.63	12709-63	Histone H1x	H1-10	0.0217363	0.768391	0.114418
X12711.19	12711-19	Gap junction alpha-8 protein	GJA8	-0.198939	0.00648612	2.18802
X12712.9	12712-9	High mobility group protein 20A	HMG20A	0.131732	0.0730867	1.13616
X12713.365	12713-365	Regulator of G-protein signaling 19	RGS19	-0.112117	0.127617	0.894092
X12714.38	12714-38	AP-1 complex subunit gamma-like 2	AP1G2	0.0946072	0.198983	0.701184
X12715.30	12715-30	mRNA-decapping enzyme 1B	DCP1B	0.155142	0.0344805	1.46243
X12716.3	12716-3	Zinc finger protein 175	ZNF175	-0.19566	0.00744218	2.1283
X12717.65	12717-65	TOX high mobility group box family member 3	TOX3	0.0390043	0.597108	0.223947
X12718.43	12718-43	Peptidyl-prolyl cis-trans isomerase NIMA-interacting 4	PIN4	0.0575386	0.435345	0.361167
X12720.71	12720-71	Ubiquilin-4	UBQLN4	0.204511	0.00511003	2.29158
X12721.4	12721-4	Tax1-binding protein 1	TAX1BP1	-0.00752206	0.918838	0.0367609
X12724.81	12724-81	Cold-inducible RNA-binding protein	CIRBP	0.182865	0.0124812	1.90374
X12726.3	12726-3	Regulatory factor X-associated protein	RFXAP	0.141273	0.0544337	1.26413
X12727.7	12727-7	Prostaglandin F2 receptor negative regulator	PTGFRN	-0.0609849	0.408301	0.389019
X12729.12	12729-12	Proteasome assembly chaperone 3	PSMG3	-0.0238269	0.746839	0.126773
X12730.3	12730-3	Kinetochore protein NDC80 homolog	NDC80	-0.129978	0.077024	1.11337
X12731.12	12731-12	Pleckstrin homology domain-containing family A member 7	PLEKHA7	0.0663279	0.368395	0.433687
X12732.13	12732-13	MAGUK p55 subfamily member 7	MPP7	0.0370499	0.615625	0.210683
X12734.112	12734-112	Kinesin-like protein KIF22	KIF22	-0.102533	0.163738	0.785851
X12735.39	12735-39	Cold shock domain-containing protein E1	CSDE1	0.0121041	0.869754	0.0606037
X12737.12	12737-12	Plastin-1	PLS1	0.0371944	0.614248	0.211656
X12738.43	12738-43	Nischarin	NISCH	0.026848	0.716041	0.145062
X12740.55	12740-55	Protein FEV	FEV	0.031279	0.6717	0.172825
X12742.160	12742-160	Transmembrane protein 8B	TMEM8B	0.0402986	0.584986	0.232855
X12743.18	12743-18	BAG family molecular chaperone regulator 5	BAG5	0.128349	0.0808332	1.09241
X12746.4	12746-4	Cytohesin-4	CYTH4	0.00790437	0.914729	0.0387078
X12747.89	12747-89	RNA-binding protein 3	RBM3	0.287691	6.84409e-05	4.16468
X12748.6	12748-6	Bromodomain testis-specific protein	BRDT	0.0213055	0.772855	0.111902
X12750.9	12750-9	Integrin beta-2	ITGB2	-0.0477648	0.517371	0.286198
X12751.26	12751-26	Zinc fingers and homeoboxes protein 1	ZHX1	-0.00282252	0.969501	0.0134519
X12753.6	12753-6	Amyloid beta A4 precursor protein-binding family B member 2:Phosphotyrosine Interaction Domain 1	APBB2	0.0606679	0.410747	0.386426
X12754.14	12754-14	Cold shock domain-containing protein C2	CSDC2	-0.0290962	0.693413	0.159008
X12756.3	12756-3	Transcription regulator protein BACH2	BACH2	-0.0934967	0.20433	0.689668
X12758.47	12758-47	Glutamate receptor ionotropic, delta-2	GRID2	0.0619733	0.400732	0.397146
X12759.47	12759-47	Interleukin enhancer-binding factor 3	ILF3	0.324409	6.26326e-06	5.2032
X12760.34	12760-34	Zinc finger protein 774	ZNF774	-0.179786	0.01407	1.85171
X12761.12	12761-12	Amyloid beta A4 precursor protein-binding family B member 2:Phosphotyrosine Interaction Domain 2	APBB2	-0.0628556	0.394048	0.404451
X12763.69	12763-69	Zinc finger protein 334	ZNF334	-0.289142	6.26442e-05	4.20312
X12764.3	12764-3	Engulfment and cell motility protein 1	ELMO1	0.174725	0.0170675	1.76783
X12766.33	12766-33	Probable G-protein coupled receptor 142	GPR142	-0.181944	0.0129392	1.88809
X12768.3	12768-3	Protein phosphatase 1 regulatory subunit 3B	PPP1R3B	0.0356279	0.629253	0.201174
X12771.19	12771-19	Zinc finger protein 180	ZNF180	-0.0288752	0.695626	0.157624
X12772.8	12772-8	Nuclear pore complex protein Nup98-Nup96	NUP98	0.0452359	0.539817	0.267754
X12774.12	12774-12	Potassium/sodium hyperpolarization-activated cyclic nucleotide-gated channel 1	HCN1	-0.0479754	0.515523	0.287752
X12775.6	12775-6	High mobility group protein B3	HMGB3	-0.115917	0.115127	0.938822
X12777.11	12777-11	Splicing factor 1	SF1	0.209007	0.00419711	2.37705
X12779.30	12779-30	PR domain zinc finger protein 4	PRDM4	-0.0633795	0.39011	0.408813
X12781.2	12781-2	RISC-loading complex subunit TARBP2	TARBP2	0.0587116	0.426027	0.370563
X12783.29	12783-29	Heterogeneous nuclear ribonucleoprotein M	HNRNPM	0.294088	4.61629e-05	4.33571
X12784.10	12784-10	Amyloid beta A4 precursor protein-binding family B member 3:Phosphotyrosine Interaction Domain 1,Isoform II	APBB3	-0.184777	0.011576	1.93644
X12785.49	12785-49	Transcriptional regulator Kaiso	ZBTB33	-0.0278383	0.706042	0.15117
X12786.61	12786-61	Glycerophosphocholine phosphodiesterase GPCPD1	GPCPD1	0.0697574	0.344096	0.463321
X12787.47	12787-47	Zinc finger protein 134	ZNF134	7.45959e-06	0.999919	3.50168e-05
X12788.6	12788-6	SAGA-associated factor 29 homolog	SGF29	-0.131583	0.0734152	1.13421
X12790.10	12790-10	Coiled-coil domain-containing protein 51	CCDC51	-0.142037	0.0531272	1.27468
X12793.4	12793-4	Piwi-like protein 1	PIWIL1	0.00530657	0.942694	0.0256293
X12794.6	12794-6	NACHT, LRR and PYD domains-containing protein 4	NLRP4	-0.0732317	0.32054	0.494118
X12795.2	12795-2	Zinc finger protein 566	ZNF566	-0.0834159	0.257657	0.588958
X12796.44	12796-44	Diphosphoinositol polyphosphate phosphohydrolase 1	NUDT3	0.240252	0.000956479	3.01932
X12798.46	12798-46	Electroneutral sodium bicarbonate exchanger 1	SLC4A8	-0.0383246	0.60352	0.219308
X12799.65	12799-65	DnaJ homolog subfamily C member 27	DNAJC27	-0.0655764	0.373857	0.427295
X12800.5	12800-5	Tubulin polymerization-promoting protein family member 2	TPPP2	0.229717	0.00160998	2.79318
X12801.33	12801-33	Interferon regulatory factor 2	IRF2	0.0264769	0.719801	0.142788
X12803.9	12803-9	Zinc finger protein 329	ZNF329	-0.0336269	0.648644	0.187994
X12804.5	12804-5	Glucocorticoid modulatory element-binding protein 2	GMEB2	0.0213503	0.772391	0.112163
X12807.89	12807-89	Rho GTPase-activating protein 30	ARHGAP30	0.171832	0.0190197	1.7208
X12808.103	12808-103	Calcium-regulated heat-stable protein 1	CARHSP1	-0.083843	0.25522	0.593086
X12811.55	12811-55	Zinc finger protein 415	ZNF415	-0.138089	0.0601621	1.22068
X12812.25	12812-25	Acylphosphatase-2	ACYP2	0.386771	4.95226e-08	7.3052
X12813.18	12813-18	EH domain-binding protein 1	EHBP1	0.0328231	0.6565	0.182765
X12814.17	12814-17	RNA-binding protein 40	RNPC3	-0.113327	0.123531	0.908225
X12815.9	12815-9	Isoleucine--tRNA ligase, cytoplasmic	IARS1	-0.104862	0.154325	0.811564
X12817.1	12817-1	GTP-binding protein GEM	GEM	-0.176326	0.0160644	1.79414
X12818.159	12818-159	Urea transporter 2	SLC14A2	0.191563	0.00881193	2.05493
X12820.1	12820-1	GRB2-related adapter protein	GRAP	0.0298878	0.685509	0.163987
X12821.6	12821-6	NACHT, LRR and PYD domains-containing protein 10	NLRP10	0.0725101	0.325344	0.487657
X12822.34	12822-34	Amyloid beta A4 precursor protein-binding family B member 1:Phosphotyrosine Interaction Domain 1	APBB1	0.0579956	0.431701	0.364817
X12825.18	12825-18	DCC-interacting protein 13-alpha	APPL1	0.0969701	0.187944	0.725971
X12826.5	12826-5	Sodium/iodide cotransporter	SLC5A5	-0.0162759	0.825488	0.0832892
X12827.37	12827-37	Regulator of G-protein signaling 3	RGS3	-0.178418	0.0148312	1.82882
X12830.4	12830-4	Histone deacetylase complex subunit SAP18	SAP18	-0.0309172	0.67528	0.170516
X12831.21	12831-21	Calcineurin B homologous protein 3	TESC	0.417574	3.03485e-09	8.51786
X12832.10	12832-10	Set1/Ash2 histone methyltransferase complex subunit ASH2	ASH2L	-0.0993282	0.177381	0.751092
X12834.3	12834-3	Potassium voltage-gated channel subfamily F member 1	KCNF1	-0.124923	0.0893384	1.04896
X12835.101	12835-101	Pyrin domain-containing protein 1	PYDC1	-0.186727	0.0107128	1.9701
X12838.28	12838-28	Dual specificity protein phosphatase 15	DUSP15	0.154825	0.0348555	1.45773
X12842.43	12842-43	Syntaxin-10	STX10	0.165766	0.0237485	1.62436
X12843.6	12843-6	Zinc finger protein 410	ZNF410	-0.0652183	0.376478	0.424261
X12844.10	12844-10	BAG family molecular chaperone regulator 4	BAG4	-0.069405	0.346545	0.46024
X12845.18	12845-18	Sorting nexin-17	SNX17	-0.0907375	0.218063	0.661418
X12846.3	12846-3	F-box/LRR-repeat protein 5	FBXL5	-0.11649	0.113331	0.945651
X12847.27	12847-27	mRNA-capping enzyme	RNGTT	-0.0765068	0.299316	0.523871
X12848.9	12848-9	Rho guanine nucleotide exchange factor 2	ARHGEF2	-0.0111111	0.880356	0.0553417
X12849.25	12849-25	GSK3-beta interaction protein	GSKIP	0.0154199	0.834531	0.0785576
X12851.5	12851-5	DNA-directed DNA/RNA polymerase mu	POLM	-0.0367767	0.618234	0.208847
X12853.112	12853-112	Tropomodulin-2	TMOD2	0.0876064	0.23443	0.629987
X12854.3	12854-3	Transcriptional enhancer factor TEF-5	TEAD3	0.097399	0.185989	0.730512
X12855.16	12855-16	Cas scaffolding protein family member 4	CASS4	0.149728	0.0413738	1.38327
X12856.14	12856-14	Transmembrane protein 237	TMEM237	-0.0260536	0.724098	0.140203
X12859.33	12859-33	Enoyl-CoA delta isomerase 2, mitochondrial	ECI2	0.0779648	0.290173	0.537343
X12860.7	12860-7	cAMP-regulated phosphoprotein 21	ARPP21	-0.0614857	0.404456	0.393129
X12861.13	12861-13	Tropomodulin-3	TMOD3	0.063566	0.388714	0.41037
X12862.14	12862-14	Enhancer of filamentation 1	NEDD9	-0.185073	0.0114413	1.94152
X12864.9	12864-9	Magnesium transporter NIPA4	NIPAL4	-0.0885632	0.229339	0.639521
X12867.40	12867-40	Dynein light chain Tctex-type 3	DYNLT3	-0.196804	0.00709542	2.14902
X12869.68	12869-68	Probable ATP-dependent RNA helicase DDX6	DDX6	0.0932328	0.205616	0.686943
X12871.10	12871-10	Twinfilin-1	TWF1	0.205462	0.00490328	2.30951
X12872.35	12872-35	Cyclic nucleotide-gated olfactory channel	CNGA2	0.00986251	0.893716	0.0488003
X12873.11	12873-11	Leukosialin	SPN	-0.135256	0.065668	1.18265
X12875.28	12875-28	Ubiquitin domain-containing protein 2	UBTD2	0.119919	0.103031	0.987033
X12876.39	12876-39	Sperm flagellar protein 1	SPEF1	-0.0217261	0.768497	0.114358
X12878.60	12878-60	Oxysterol-binding protein-related protein 11	OSBPL11	-0.00331206	0.964214	0.0158265
X12879.5	12879-5	Retinoblastoma-like protein 1	RBL1	-0.0519169	0.481586	0.317326
X12880.1	12880-1	Synaptic vesicle glycoprotein 2A	SV2A	-0.0904186	0.219692	0.658186
X12881.17	12881-17	Retinol dehydrogenase 16	RDH16	0.169845	0.0204699	1.68888
X12882.7	12882-7	Poly [ADP-ribose] polymerase 11	PARP11	0.105405	0.152191	0.817611
X12885.42	12885-42	Nuclear receptor subfamily 1 group D member 2	NR1D2	-0.0365119	0.620767	0.207072
X12888.18	12888-18	Histone deacetylase complex subunit SAP30	SAP30	0.0736086	0.318049	0.497506
X12891.1	12891-1	MICAL-like protein 2	MICALL2	-0.188947	0.00979947	2.0088
X12892.10	12892-10	Synaptotagmin-like protein 1	SYTL1	-0.118187	0.108137	0.966027
X12893.159	12893-159	Gamma-interferon-inducible protein 16:Isoform 2, Hematopoietic expression, interferon-inducible nature, and nuclear localization 2	IFI16	0.144411	0.0492348	1.30773
X12894.3	12894-3	PAX-interacting protein 1	PAXIP1	-0.0267082	0.717457	0.144204
X12895.28	12895-28	Diacylglycerol kinase beta	DGKB	-0.126355	0.0856995	1.06702
X12904.180	12904-180	cubilin	CUBN	-0.0733576	0.319706	0.495249
X12916.3	12916-3	Protein p13 MTCP-1	MTCP1	-0.0431491	0.558695	0.252825
X12923.51	12923-51	Keratin, type I cytoskeletal 17	KRT17	0.0380262	0.606344	0.217281
X12925.105	12925-105	Axin-2	AXIN2	-0.11829	0.107829	0.967265
X12931.16	12931-16	Mineralocorticoid receptor	NR3C2	-0.0281087	0.70332	0.152847
X12933.17	12933-17	Ecto-NOX disulfide-thiol exchanger 1	ENOX1	-0.15622	0.0332311	1.47846
X12934.1	12934-1	E3 ISG15--protein ligase HERC5	HERC5	-0.0482496	0.513124	0.289778
X12936.38	12936-38	Retinaldehyde-binding protein 1	RLBP1	-0.105103	0.153376	0.814242
X12939.1	12939-1	DNA-directed RNA polymerases I and III subunit RPAC1	POLR1C	-0.234402	0.0012808	2.89252
X12940.35	12940-35	Aldehyde dehydrogenase family 3 member B1	ALDH3B1	0.0883132	0.230662	0.637024
X12945.33	12945-33	Ras-related protein Rab-18	RAB18	0.112116	0.12762	0.894082
X12954.71	12954-71	Peroxisome proliferator-activated receptor alpha	PPARA	-0.0599835	0.416055	0.380849
X12956.40	12956-40	KIF1-binding protein	KIFBP	0.096942	0.188072	0.725675
X12957.62	12957-62	Cytochrome b-c1 complex subunit 7	UQCRB	-0.105063	0.153534	0.813795
X12960.9	12960-9	Glucokinase	GCK	0.0188047	0.798912	0.0975013
X12963.1	12963-1	Protein GPR107	GPR107	-0.00974502	0.894975	0.048189
X12968.2	12968-2	Cysteine and glycine-rich protein 2	CSRP2	0.0136688	0.853096	0.0690019
X12970.35	12970-35	Double-stranded RNA-binding protein Staufen homolog 2	STAU2	0.000342209	0.996301	0.0016093
X12975.11	12975-11	Keratin, type I cytoskeletal 20	KRT20	0.188427	0.0100067	1.99971
X12976.49	12976-49	Vinexin b	SORBS3	0.249487	0.000594577	3.22579
X12980.31	12980-31	Pre-mRNA-splicing factor RBM22	RBM22	0.041577	0.573125	0.241751
X12986.12	12986-12	Protein lin-7 homolog C	LIN7C	-0.211305	0.00378975	2.42139
X12987.12	12987-12	Serine/arginine-rich splicing factor 7	SRSF7	0.363634	3.3679e-07	6.47264
X12988.49	12988-49	RNA-binding protein EWS	EWSR1	0.379179	9.44376e-08	7.02485
X12990.39	12990-39	Mitogen-activated protein kinase kinase kinase 3	MAP3K3	0.150293	0.0406037	1.39143
X12991.49	12991-49	Cullin-9	CUL9	-0.171598	0.0191856	1.71703
X12993.21	12993-21	Nuclear protein localization protein 4 homolog	NPLOC4	0.0583983	0.428504	0.368045
X13007.66	13007-66	Epididymal-specific lipocalin-10	LCN10	-0.198448	0.00662179	2.17902
X13011.20	13011-20	40S ribosomal protein S10	RPS10	-0.168925	0.0211727	1.67422
X13013.41	13013-41	E3 ubiquitin-protein ligase parkin	PRKN	-0.0589196	0.424387	0.372238
X13022.20	13022-20	Tumor protein p53-inducible protein 11	TP53I11	-0.0252796	0.731976	0.135503
X13025.4	13025-4	Fibroblast growth factor receptor substrate 2	FRS2	-0.133724	0.0688132	1.16233
X13027.20	13027-20	Chromobox protein homolog 7	CBX7	0.0439752	0.551184	0.258704
X13032.1	13032-1	Beclin-1	BECN1	-0.0836062	0.256569	0.590795
X13039.1	13039-1	Nuclear inhibitor of protein phosphatase 1	PPP1R8	-0.107819	0.142971	0.844753
X13041.47	13041-47	TNF receptor-associated factor 4	TRAF4	-0.0841843	0.253284	0.596393
X13042.7	13042-7	Potassium voltage-gated channel subfamily A member 10	KCNA10	0.112697	0.125646	0.900852
X13043.157	13043-157	ATPase family AAA domain-containing protein 2	ATAD2	-0.0930278	0.206619	0.68483
X13044.5	13044-5	Tumor susceptibility gene 101 protein	TSG101	0.0534414	0.46879	0.329021
X13053.6	13053-6	Sodium- and chloride-dependent neutral and basic amino acid transporter B(0+)	SLC6A14	-0.134978	0.0662296	1.17895
X13054.87	13054-87	Profilin-2	PFN2	0.0275305	0.709144	0.149266
X13055.53	13055-53	PH and SEC7 domain-containing protein 1	PSD	-0.144312	0.0493924	1.30634
X13056.18	13056-18	Orphan sodium- and chloride-dependent neurotransmitter transporter NTT5	SLC6A16	-0.0742891	0.313583	0.503647
X13059.33	13059-33	Riboflavin kinase	RFK	-0.117062	0.11156	0.952491
X13062.4	13062-4	Glia maturation factor gamma	GMFG	0.34094	1.91775e-06	5.71721
X13066.42	13066-42	Enhancer of mRNA-decapping protein 4	EDC4	-0.0624806	0.396881	0.40134
X13067.5	13067-5	cGMP-dependent protein kinase 1, beta isozyme	PRKG1	-0.165285	0.0241635	1.61684
X13068.139	13068-139	Copper chaperone for superoxide dismutase	CCS	-0.0725623	0.324995	0.488123
X13073.14	13073-14	Acidic leucine-rich nuclear phosphoprotein 32 family member A	ANP32A	0.00143597	0.984481	0.00679288
X13076.4	13076-4	Fragile X mental retardation syndrome-related protein 1	FXR1	-0.106326	0.148621	0.827919
X13078.3	13078-3	Centrin-2	CETN2	-0.0725251	0.325244	0.48779
X13082.9	13082-9	Protein unc-45 homolog A	UNC45A	0.0352512	0.632885	0.198675
X13083.18	13083-18	Valine--tRNA ligase	VARS1	-0.218493	0.00273511	2.56303
X13085.18	13085-18	Glucagon-like peptide 1 receptor:Cytoplasmic domain	GLP1R	-0.0105301	0.886568	0.0522878
X13088.397	13088-397	Betacellulin	BTC	0.12052	0.101301	0.994386
X13089.6	13089-6	Hypoxia-inducible factor 1-alpha	HIF1A	0.0285805	0.69858	0.155784
X13090.17	13090-17	Protein S100-A6	S100A6	-0.246509	0.000694451	3.15836
X13093.6	13093-6	Secreted and transmembrane protein 1	SECTM1	0.289543	6.11256e-05	4.21378
X13094.75	13094-75	R-spondin-3	RSPO3	0.47585	6.69304e-12	11.1744
X13095.51	13095-51	Lithostathine-1-alpha	REG1A	0.356159	6.06304e-07	6.21731
X13097.11	13097-11	Bcl-2-like protein 2	BCL2L2	-0.155471	0.0340948	1.46731
X13098.93	13098-93	Vascular endothelial growth factor D	VEGFD	0.465858	2.07736e-11	10.6825
X13101.60	13101-60	Sclerostin	SOST	0.236263	0.00116808	2.93253
X13102.1	13102-1	Protein FAM3D	FAM3D	0.299906	3.2001e-05	4.49484
X13103.125	13103-125	Chorionic somatomammotropin hormone	CSH1 | CSH2	-0.0639166	0.386098	0.413303
X13104.32	13104-32	Ephrin-B1	EFNB1	0.452223	9.19496e-11	10.0365
X13105.7	13105-7	Synaptosomal-associated protein 25	SNAP25	-0.0850404	0.248471	0.604723
X13107.9	13107-9	Ly6/PLAUR domain-containing protein 3	LYPD3	-0.205975	0.00479491	2.31922
X13109.82	13109-82	Neuronal growth regulator 1	NEGR1	0.197785	0.00680947	2.16689
X13111.79	13111-79	B-cell lymphoma 6 protein	BCL6	-0.130665	0.0754614	1.12227
X13112.179	13112-179	Follistatin-related protein 1	FSTL1	0.387991	4.4576e-08	7.3509
X13113.7	13113-7	Osteopontin	SPP1	0.337359	2.49269e-06	5.60333
X13114.50	13114-50	Lumican	LUM	0.427186	1.19649e-09	8.92209
X13116.25	13116-25	CD177 antigen	CD177	-0.0506907	0.492013	0.308023
X13117.232	13117-232	Choline/ethanolamine kinase	CHKB	0.0253318	0.731443	0.135819
X13118.5	13118-5	SPARC-related modular calcium-binding protein 1	SMOC1	0.578725	5.0836e-18	17.2938
X13119.26	13119-26	Protein Z-dependent protease inhibitor	SERPINA10	-0.193747	0.00805635	2.09386
X13122.19	13122-19	Leucine-rich repeat transmembrane protein FLRT2	FLRT2	0.405042	9.78194e-09	8.00958
X13123.3	13123-3	Leucine-rich repeat transmembrane protein FLRT3:Extracellular domain	FLRT3	0.0792777	0.282102	0.549594
X13124.20	13124-20	Immunoglobulin superfamily containing leucine-rich repeat protein 2	ISLR2	-0.144568	0.048987	1.30992
X13125.45	13125-45	Vitronectin	VTN	-0.204838	0.00503822	2.29772
X13126.52	13126-52	Desmocollin-2	DSC2	0.405709	9.20176e-09	8.03613
X13129.40	13129-40	Low-density lipoprotein receptor	LDLR	-0.0404189	0.583865	0.233687
X13130.150	13130-150	Hexokinase-2	HK2	0.200132	0.00616627	2.20998
X13131.5	13131-5	Hexokinase-1	HK1	-0.183274	0.0122827	1.91071
X13132.14	13132-14	Semaphorin-5A	SEMA5A	-0.0202985	0.783319	0.106061
X13133.73	13133-73	Latent-transforming growth factor beta-binding protein 4	LTBP4	0.449525	1.22469e-10	9.91198
X13228.75	13228-75	E3 ubiquitin-protein ligase Mdm2	MDM2	-0.0523747	0.477724	0.320823
X13229.20	13229-20	Protein Mdm4	MDM4	0.0373782	0.612498	0.212895
X13230.174	13230-174	Ig gamma-2, Kappa	IGHG2	-0.0433673	0.556707	0.254373
X13231.90	13231-90	Ig gamma-4, Kappa	IGHG4	0.201022	0.00593712	2.22642
X13236.25	13236-25	Protein Wnt-3a	WNT3A	-0.0814895	0.268849	0.570491
X13240.170	13240-170	SH3 and multiple ankyrin repeat domains protein 1	SHANK1	-0.131061	0.0745737	1.12741
X13242.134	13242-134	SH3 and multiple ankyrin repeat domains protein 3	SHANK3	0.122493	0.0957935	1.01866
X13256.21	13256-21	SH3 and multiple ankyrin repeat domains protein 1	SHANK1	-0.0637748	0.387154	0.412116
X13268.45	13268-45	Protein Wnt-5a	WNT5A	-0.0982848	0.182	0.739929
X13374.4	13374-4	Beta-defensin 113	DEFB113	-0.099469	0.176765	0.752604
X13375.48	13375-48	Synaptogyrin-3	SYNGR3	-0.0129163	0.8611	0.0649466
X13377.3	13377-3	Cytochrome b561 domain-containing protein 1	CYB561D1	0.0160297	0.828086	0.0819244
X13378.80	13378-80	Glutaredoxin-like protein C5orf63	C5orf63	-0.199879	0.00623303	2.2053
X13381.49	13381-49	Beta-1,4-galactosyltransferase 1	B4GALT1	0.266914	0.000230752	3.63685
X13384.110	13384-110	Fumarate hydratase, mitochondrial	FH	0.101162	0.169474	0.770897
X13386.248	13386-248	E3 ubiquitin-protein ligase RNF34	RNF34	-0.263508	0.000279076	3.55428
X13387.55	13387-55	ETS homologous factor	EHF	-0.147057	0.0451795	1.34506
X13388.57	13388-57	Neuroendocrine convertase 1	PCSK1	0.180655	0.0136045	1.86632
X13392.13	13392-13	Sodium/potassium-transporting ATPase subunit beta-1	ATP1B1	-0.269559	0.000198736	3.70172
X13393.46	13393-46	Derlin-1	DERL1	0.0302216	0.682186	0.166098
X13397.88	13397-88	Beta-defensin 4A	DEFB4A	0.15114	0.0394732	1.4037
X13399.33	13399-33	RELT-like protein 1	RELL1	-0.00900839	0.902873	0.0443731
X13403.5	13403-5	ETS translocation variant 5	ETV5	0.0540531	0.463709	0.333754
X13405.61	13405-61	Serine protease inhibitor Kazal-type 2	SPINK2	-0.0859727	0.243304	0.613851
X13406.161	13406-161	CMRF35-like molecule 6	CD300C	0.0164922	0.823206	0.0844912
X13408.23	13408-23	WAP, Kazal, immunoglobulin, Kunitz and NTR domain-containing protein 2	WFIKKN2	-0.0906275	0.218624	0.660303
X13411.21	13411-21	E3 ubiquitin-protein ligase NRDP1	RNF41	-0.0247015	0.737879	0.132015
X13412.5	13412-5	WAP four-disulfide core domain protein 6	WFDC6	-0.0979136	0.183664	0.735977
X13416.8	13416-8	Transmembrane protein 132D	TMEM132D	-0.118903	0.106002	0.974688
X13421.17	13421-17	Protein kish-B	TMEM167B	-0.104053	0.157548	0.802587
X13422.66	13422-66	Ecto-NOX disulfide-thiol exchanger 2	ENOX2	-0.164168	0.0251513	1.59944
X13423.94	13423-94	Redox-regulatory protein FAM213A	PRXL2A	-0.203756	0.00527975	2.27739
X13427.66	13427-66	Mannosyl-oligosaccharide 1,2-alpha-mannosidase IC	MAN1C1	0.155313	0.034279	1.46497
X13429.3	13429-3	WAP four-disulfide core domain protein 10A	WFDC10A	0.181537	0.0131464	1.88119
X13430.50	13430-50	Urea transporter 1	SLC14A1	-0.10864	0.139935	0.854072
X13431.74	13431-74	Membrane protein FAM159A	SHISAL2A	0.249944	0.000580485	3.23621
X13432.9	13432-9	Protrudin:Cytoplasmic domain, region 1, isoform 6	ZFYVE27	0.0289796	0.69458	0.158278
X13434.172	13434-172	Alpha-parvin	PARVA	0.456272	5.9519e-11	10.2253
X13435.31	13435-31	Interleukin-20 receptor subunit beta	IL20RB	-0.0804713	0.274897	0.56083
X13436.54	13436-54	Myc-associated zinc finger protein	MAZ	0.101699	0.167209	0.776741
X13438.115	13438-115	Chordin	CHRD	0.0655139	0.374314	0.426764
X13439.6	13439-6	IQ domain-containing protein F3	IQCF3	-0.0685454	0.352565	0.452761
X13441.30	13441-30	Dixin	DIXDC1	-0.241877	0.000880843	3.0551
X13447.42	13447-42	Shadow of prion protein	SPRN	0.261668	0.000308938	3.51013
X13449.25	13449-25	Splicing factor 3B subunit 4	SF3B4	0.112558	0.126116	0.899231
X13450.49	13450-49	Ubiquitin carboxyl-terminal hydrolase 8	USP8	0.0725771	0.324896	0.488256
X13451.2	13451-2	Fibronectin type III domain-containing protein 4	FNDC4	-0.0775919	0.292494	0.533883
X13452.113	13452-113	Small integral membrane protein 13	SMIM13	-0.195511	0.00748853	2.1256
X13453.2	13453-2	39S ribosomal protein L33, mitochondrial	MRPL33	0.117115	0.111396	0.95313
X13457.33	13457-33	ETS-related transcription factor Elf-5	ELF5	-0.150628	0.0401536	1.39627
X13459.30	13459-30	Torsin-4A	TOR4A	-0.0153333	0.835447	0.0780809
X13460.4	13460-4	Chondroadherin	CHAD	-0.0830336	0.259852	0.585274
X13463.1	13463-1	Peroxidasin homolog	PXDN	0.415129	3.82778e-09	8.41705
X13464.8	13464-8	Nutritionally-regulated adipose and cardiac enriched protein homolog	NRAC	-0.266943	0.000230383	3.63755
X13465.5	13465-5	Calcipressin-1	RCAN1	-0.105296	0.152619	0.816393
X13468.5	13468-5	Neuralized-like protein 4	NEURL4	-0.0647526	0.379902	0.420328
X13470.43	13470-43	Parathyroid hormone/parathyroid hormone-related peptide receptor	PTH1R	0.0093907	0.898773	0.04635
X13472.35	13472-35	Haloacid dehalogenase-like hydrolase domain-containing protein 2	HDHD2	-0.0225047	0.760448	0.11893
X13473.55	13473-55	Inositol-trisphosphate 3-kinase A	ITPKA	-0.00930864	0.899653	0.045925
X13474.40	13474-40	Glutathione S-transferase kappa 1	GSTK1	0.0266559	0.717986	0.143884
X13475.10	13475-10	Ubiquitin-conjugating enzyme E2 D4	UBE2D4	0.105521	0.15174	0.8189
X13476.16	13476-16	DNA/RNA-binding protein KIN17	KIN	-0.100466	0.172445	0.763349
X13477.65	13477-65	Leukotriene B4 receptor 1	LTB4R	-0.00947834	0.897833	0.0468043
X13479.8	13479-8	Protein FAM171A2	FAM171A2	-0.185489	0.0112538	1.9487
X13481.24	13481-24	Transcription elongation factor A protein 2	TCEA2	0.0608152	0.409609	0.38763
X13482.14	13482-14	CCR4-NOT transcription complex subunit 1	CNOT1	0.0134543	0.855376	0.067843
X13484.69	13484-69	Collagen alpha-1(I) chain:N-term propeptide	COL1A1	0.014949	0.839515	0.0759718
X13485.20	13485-20	Transmembrane protein 87B	TMEM87B	-0.143139	0.0512897	1.28997
X13486.9	13486-9	Polycystin-2:Cytoplasmic domain 1	PKD2	0.10233	0.164579	0.783625
X13487.24	13487-24	Protein unc-93 homolog B1	UNC93B1	-0.0525481	0.476265	0.322151
X13488.3	13488-3	Arfaptin-1	ARFIP1	0.0322208	0.662413	0.178871
X13490.1	13490-1	MAGUK p55 subfamily member 6	PALS2	-0.205559	0.00488262	2.31135
X13491.40	13491-40	Retinal rod rhodopsin-sensitive cGMP 3',5'-cyclic phosphodiesterase subunit delta	PDE6D	0.000385101	0.995838	0.00181143
X13492.44	13492-44	Stress-70 protein, mitochondrial	HSPA9	0.128351	0.0808288	1.09243
X13493.5	13493-5	Glutamate receptor ionotropic, delta-1	GRID1	0.0831213	0.259348	0.586117
X13494.6	13494-6	Ceramide synthase 5	CERS5	-0.0788639	0.28463	0.545719
X13495.48	13495-48	Hydroxycarboxylic acid receptor 2	HCAR2	-0.173187	0.0180828	1.74273
X13496.19	13496-19	Hydroxymethylglutaryl-CoA synthase, cytoplasmic	HMGCS1	-0.246762	0.000685378	3.16407
X13497.34	13497-34	Eukaryotic translation initiation factor 3 subunit J	EIF3J	0.000877434	0.990517	0.00413823
X13498.1	13498-1	Inositol oxygenase	MIOX	0.0156474	0.832125	0.0798114
X13499.30	13499-30	Coagulation Factor VIII	F8	0.22212	0.00231106	2.63619
X13501.10	13501-10	Solute carrier family 35 member G2	SLC35G2	-0.0105861	0.88597	0.0525811
X13502.2	13502-2	Sodium-independent sulfate anion transporter	SLC26A11	-0.0600245	0.415736	0.381182
X13503.19	13503-19	PRA1 family protein 3	ARL6IP5	0.0701491	0.341387	0.466753
X13504.147	13504-147	Heterogeneous nuclear ribonucleoprotein R	HNRNPR	0.0863084	0.241462	0.617152
X13506.10	13506-10	tRNA-dihydrouridine(20) synthase [NAD(P)+]-like	DUS2	-0.138272	0.0598202	1.22315
X13507.51	13507-51	Tumor necrosis factor receptor type 1-associated DEATH domain protein	TRADD	-0.231487	0.00147748	2.83048
X13509.5	13509-5	Secretory carrier-associated membrane protein 5	SCAMP5	-0.0969197	0.188175	0.725438
X13510.7	13510-7	Sarcoplasmic/endoplasmic reticulum calcium ATPase 3	ATP2A3	0.0945158	0.199419	0.700233
X13511.29	13511-29	DNA-binding protein SATB1	SATB1	-0.102164	0.165269	0.78181
X13512.28	13512-28	Heterogeneous nuclear ribonucleoprotein R	HNRNPR	-0.12223	0.0965137	1.01541
X13513.174	13513-174	E3 SUMO-protein ligase PIAS3	PIAS3	-0.0133387	0.856605	0.0672193
X13514.121	13514-121	Ras-related protein Rab-35	RAB35	-0.144452	0.0491701	1.3083
X13515.8	13515-8	Regulation of nuclear pre-mRNA domain-containing protein 1A	RPRD1A	-0.0470523	0.523646	0.280962
X13516.46	13516-46	ER membrane protein complex subunit 4	EMC4	-0.0783098	0.288038	0.540551
X13517.3	13517-3	Patched domain-containing protein 3	PTCHD3	0.00224814	0.975705	0.0106814
X13518.5	13518-5	Arf-GAP with SH3 domain, ANK repeat and PH domain-containing protein 2	ASAP2	0.00852728	0.908037	0.0418964
X13519.112	13519-112	Rho guanine nucleotide exchange factor 25	ARHGEF25	0.203171	0.00541471	2.26643
X13522.20	13522-20	Visinin-like protein 1	VSNL1	-0.000730108	0.992109	0.00344066
X13524.25	13524-25	Heparan-sulfate 6-O-sulfotransferase 2	HS6ST2	0.187184	0.0105186	1.97804
X13525.17	13525-17	Potassium voltage-gated channel subfamily G member 4	KCNG4	-0.2564	0.000411656	3.38547
X13526.5	13526-5	Lupus La protein:RNA recognition motif	SSB	-0.00949141	0.897693	0.046872
X13529.39	13529-39	Nucleosome assembly protein 1-like 2	NAP1L2	-0.130943	0.074837	1.12588
X13530.5	13530-5	Urotensin-2 receptor	UTS2R	0.0533668	0.469412	0.328446
X13532.25	13532-25	Nuclear envelope phosphatase-regulatory subunit 1	CNEP1R1	-0.0594241	0.420425	0.376312
X13534.20	13534-20	Myomesin-2	MYOM2	0.104055	0.157541	0.802607
X13535.2	13535-2	Collagen type IV alpha-3-binding protein:PH domain	CERT1	0.0698469	0.343475	0.464105
X13536.56	13536-56	DNA polymerase iota	POLI	-0.128112	0.0813994	1.08938
X13539.131	13539-131	Small conductance calcium-activated potassium channel protein 1	KCNN1	-0.276485	0.000133414	3.8748
X13540.1	13540-1	G-protein coupled receptor 26	GPR26	-0.244422	0.000773408	3.11159
X13541.1	13541-1	Myc target protein 1	MYCT1	-0.160578	0.0285637	1.54418
X13543.7	13543-7	Prostaglandin reductase 1	PTGR1	0.0707402	0.337324	0.471953
X13544.9	13544-9	Rho GTPase-activating protein 45	ARHGAP45	0.0123913	0.866692	0.0621354
X13545.97	13545-97	Probable RNA-binding protein EIF1AD	EIF1AD	0.193547	0.0081232	2.09027
X13547.5	13547-5	5-hydroxytryptamine receptor 7	HTR7	-0.0683253	0.354116	0.450854
X13548.53	13548-53	Phosphatidate phosphatase PPAPDC1A	PLPP4	-0.140443	0.0558817	1.25273
X13549.15	13549-15	Disintegrin and metalloproteinase domain-containing protein 29	ADAM29	-0.307839	1.91722e-05	4.71733
X13552.7	13552-7	Switch-associated protein 70	SWAP70	0.198609	0.00657715	2.18196
X13553.4	13553-4	DCN1-like protein 3	DCUN1D3	0.0858081	0.244211	0.612235
X13554.78	13554-78	Replication initiator 1	REPIN1	-0.0769188	0.296713	0.527663
X13556.28	13556-28	5-hydroxytryptamine receptor 2A	HTR2A	-0.0100471	0.891739	0.0497624
X13557.3	13557-3	Nectin-3	NECTIN3	-0.148471	0.0431297	1.36522
X13561.5	13561-5	5-hydroxytryptamine receptor 6	HTR6	-0.0510535	0.488916	0.310766
X13563.259	13563-259	Acyl-CoA-binding domain-containing protein 7	ACBD7	0.0558957	0.448589	0.348151
X13565.2	13565-2	Retinoblastoma-like protein 2	RBL2	0.439389	3.51613e-10	9.45394
X13566.2	13566-2	RNA polymerase II subunit A C-terminal domain phosphatase SSU72	SSU72	0.0248451	0.736411	0.13288
X13567.1	13567-1	Dihydropyrimidinase-related protein 2	DPYSL2	0.169822	0.0204868	1.68853
X13568.30	13568-30	26S proteasome non-ATPase regulatory subunit 4	PSMD4	0.0901501	0.22107	0.65547
X13570.43	13570-43	Vigilin	HDLBP	0.1113	0.130433	0.884614
X13572.43	13572-43	26S proteasome non-ATPase regulatory subunit 11	PSMD11	0.0792815	0.282079	0.549629
X13573.5	13573-5	Actin-related protein 2/3 complex subunit 3	ARPC3	0.138815	0.0588149	1.23051
X13574.50	13574-50	Rho-related GTP-binding protein Rho6	RND1	-0.0848939	0.24929	0.603294
X13575.40	13575-40	Segment polarity protein dishevelled homolog DVL-2	DVL2	-0.241634	0.000891812	3.04973
X13576.15	13576-15	Glutathione S-transferase P	GSTP1	-0.0360663	0.625039	0.204093
X13577.25	13577-25	Splicing factor U2AF 65 kDa subunit	U2AF2	0.144461	0.0491553	1.30843
X13578.98	13578-98	Actin-binding LIM protein 3	ABLIM3	-0.0500902	0.497163	0.303501
X13580.2	13580-2	UDP-N-acetylhexosamine pyrophosphorylase	UAP1	-0.130589	0.0756342	1.12128
X13583.19	13583-19	Apoptotic protease-activating factor 1	APAF1	0.0557932	0.449423	0.347345
X13587.10	13587-10	Rac GTPase-activating protein 1	RACGAP1	-0.053201	0.470796	0.327167
X13588.11	13588-11	Annexin A9	ANXA9	-0.0362751	0.623036	0.205487
X13589.10	13589-10	Amyloid beta A4 precursor protein-binding family B member 3:Phosphotyrosine Interaction Domain 2, Isoform IV	APBB3	0.12369	0.0925682	1.03354
X13590.1	13590-1	Oligoribonuclease, mitochondrial	REXO2	-0.053889	0.46507	0.332482
X13591.31	13591-31	DNA primase small subunit	PRIM1	-0.109489	0.136845	0.86377
X13594.158	13594-158	ADP-ribosylation factor-binding protein GGA1	GGA1	0.129647	0.0777863	1.1091
X13595.20	13595-20	Thiamine-triphosphatase	THTPA	-0.073919	0.316007	0.500303
X13596.3	13596-3	Ras-related protein Rab-27B	RAB27B	-0.214192	0.00332856	2.47774
X13597.20	13597-20	Ras-related protein Rab-31	RAB31	0.0743525	0.313169	0.504221
X13599.15	13599-15	Rab9 effector protein with kelch motifs	RABEPK	-0.274251	0.000151891	3.81847
X13602.6	13602-6	NHP2-like protein 1	SNU13	0.0272172	0.712307	0.147333
X13603.7	13603-7	Rieske domain-containing protein	RFESD	-0.168205	0.0217373	1.66279
X13604.27	13604-27	E3 ubiquitin-protein ligase NEURL1	NEURL1	-0.192643	0.00843084	2.07413
X13605.16	13605-16	Annexin A10	ANXA10	0.0769933	0.296245	0.52835
X13609.11	13609-11	General transcription factor II-I	GTF2I	0.122958	0.0945294	1.02443
X13610.9	13610-9	Melanoma-associated antigen 10	MAGEA10	-0.0188439	0.798502	0.0977239
X13612.7	13612-7	Cytohesin-interacting protein	CYTIP	-0.104607	0.155337	0.808725
X13613.23	13613-23	Adenylate kinase isoenzyme 5	AK5	-0.0546797	0.458536	0.338627
X13614.6	13614-6	CREB-binding protein	CREBBP	0.119077	0.105489	0.976792
X13615.60	13615-60	Cytoplasmic protein NCK2	NCK2	0.0637002	0.387711	0.411492
X13618.15	13618-15	Mitotic spindle assembly checkpoint protein MAD1	MAD1L1	-0.177738	0.0152228	1.8175
X13620.10	13620-10	ATPase ASNA1	GET3	0.00254279	0.972522	0.0121005
X13621.31	13621-31	AP-2 complex subunit alpha-2	AP2A2	0.0757475	0.304152	0.51691
X13622.16	13622-16	Serine/threonine-protein phosphatase 2A 56 kDa regulatory subunit alpha isoform	PPP2R5A	0.127066	0.0839389	1.07604
X13623.4	13623-4	Histone-lysine N-methyltransferase 2D	KMT2D	-0.159027	0.030156	1.52063
X13624.17	13624-17	NAD kinase	NADK	0.265517	0.000249552	3.60284
X13625.19	13625-19	Lupus La protein:HTH La-type RNA-binding domain	SSB	-0.0570528	0.439237	0.357301
X13628.58	13628-58	Growth factor receptor-bound protein 14	GRB14	-0.094348	0.200222	0.698488
X13629.25	13629-25	Cysteine protease ATG4B	ATG4B	-0.120718	0.10074	0.996799
X13631.1	13631-1	Retinoblastoma-binding protein 5	RBBP5	0.0875365	0.234805	0.629293
X13632.10	13632-10	Zyxin	ZYX	0.114142	0.120837	0.917799
X13634.209	13634-209	Pirin	PIR	-0.034606	0.639126	0.194414
X13636.20	13636-20	Nucleosome assembly protein 1-like 1	NAP1L1	0.00131569	0.98578	0.00621983
X13639.101	13639-101	General vesicular transport factor p115	USO1	0.0930071	0.20672	0.684617
X13640.5	13640-5	B-cell lymphoma 6 protein	BCL6	-0.102661	0.163209	0.787257
X13642.90	13642-90	Interferon-induced protein with tetratricopeptide repeats 3	IFIT3	0.0694217	0.346428	0.460387
X13644.30	13644-30	Hepatocyte growth factor-regulated tyrosine kinase substrate	HGS	0.0164605	0.823541	0.0843149
X13645.14	13645-14	Pre-mRNA-splicing factor ATP-dependent RNA helicase PRP16	DHX38	-0.149564	0.0415997	1.38091
X13650.11	13650-11	Kv channel-interacting protein 1	KCNIP1	-0.143423	0.0508258	1.29392
X13651.54	13651-54	E3 ubiquitin-protein ligase ZFP91	ZFP91	-0.0626186	0.395837	0.402484
X13652.2	13652-2	TOM1-like protein 1	TOM1L1	-0.109858	0.135519	0.868001
X13653.335	13653-335	O-acetyl-ADP-ribose deacetylase MACROD1	MACROD1	-0.130922	0.0748829	1.12562
X13654.1	13654-1	Rho-associated protein kinase 2	ROCK2	0.153654	0.0362707	1.44044
X13655.34	13655-34	Nucleolin	NCL	0.0173501	0.814173	0.0892833
X13657.2	13657-2	Bifunctional polynucleotide phosphatase/kinase	PNKP	0.0706171	0.338167	0.470869
X13658.31	13658-31	Platelet-derived growth factor C	PDGFC	1.67841e-05	0.999819	7.87917e-05
X13659.36	13659-36	Manganese-transporting ATPase 13A1	ATP13A1	0.0563749	0.444703	0.35193
X13660.76	13660-76	Angiopoietin-2	ANGPT2	0.331557	3.78606e-06	5.42181
X13661.193	13661-193	Cystatin-D	CST5	-0.0593252	0.421199	0.375512
X13663.2	13663-2	Interleukin-4	IL4	-0.163258	0.0259814	1.58534
X13665.35	13665-35	Serine/threonine-protein phosphatase 2A regulatory subunit B'' subunit alpha	PPP2R3A	-0.0835381	0.256958	0.590138
X13666.222	13666-222	Carbonic anhydrase-related protein 10	CA10	-0.213979	0.00336072	2.47357
X13668.44	13668-44	Tyrosine-protein kinase receptor TYRO3	TYRO3	-0.126644	0.0849795	1.07069
X13669.6	13669-6	Fibroblast growth factor receptor 3:Extracellular domain	FGFR3	0.0785075	0.286819	0.542393
X13670.81	13670-81	Group IIE secretory phospholipase A2	PLA2G2E	-0.0863364	0.241308	0.617427
X13671.40	13671-40	Neutrophil elastase	ELANE	0.0506105	0.492699	0.307418
X13672.3	13672-3	Heat shock 70 kDa protein 6	HSPA6	-0.172372	0.0186415	1.72952
X13673.21	13673-21	T-complex protein 1 subunit eta	CCT7	-0.0335337	0.649553	0.187385
X13676.46	13676-46	Inhibin beta B chain	INHBB	0.243424	0.000814008	3.08937
X13678.169	13678-169	Complement factor D	CFD	0.17237	0.0186428	1.72949
X13680.3	13680-3	NGFI-A-binding protein 2	NAB2	0.0705612	0.338551	0.470376
X13681.173	13681-173	Casein kinase II subunit alpha'	CSNK2A2	-0.255527	0.000431456	3.36506
X13682.47	13682-47	Macrophage colony-stimulating factor 1 receptor	CSF1R	-0.0316259	0.668273	0.175046
X13683.18	13683-18	Chloride channel protein ClC-Kb	CLCNKB	-0.0135643	0.854206	0.0684372
X13686.2	13686-2	Interleukin-5 receptor subunit alpha	IL5RA	0.169151	0.0209983	1.67782
X13687.5	13687-5	C-C motif chemokine 1	CCL1	0.0797188	0.279425	0.553735
X13688.2	13688-2	Calcyphosin-like protein	CAPSL	-0.0210127	0.775893	0.110198
X13689.2	13689-2	Ornithine decarboxylase	ODC1	-0.0243658	0.741314	0.129998
X13690.26	13690-26	Biglycan	BGN	-0.0738863	0.316222	0.500008
X13691.10	13691-10	Sodium-coupled monocarboxylate transporter 1	SLC5A8	-0.267951	0.000217665	3.66221
X13692.154	13692-154	WNT1-inducible-signaling pathway protein 1	CCN4	-0.102332	0.164571	0.783646
X13693.5	13693-5	Cerebral dopamine neurotrophic factor	CDNF	-0.108133	0.141802	0.848318
X13694.24	13694-24	Cytokine receptor-like factor 2	CRLF2	-0.0717808	0.330247	0.481162
X13697.51	13697-51	Glycerol-3-phosphate dehydrogenase [NAD(+)], cytoplasmic	GPD1	-0.211598	0.00374048	2.42707
X13698.28	13698-28	Dyslexia-associated protein KIAA0319-like protein	KIAA0319L	-0.0987939	0.179735	0.745366
X13699.6	13699-6	Prostate-specific antigen	KLK3	0.00964059	0.896094	0.0476463
X13700.10	13700-10	Annexin A2	ANXA2	0.270517	0.00018819	3.7254
X13701.2	13701-2	C-X-C motif chemokine 13	CXCL13	0.326229	5.51643e-06	5.25834
X13704.5	13704-5	Hydroxymethylglutaryl-CoA synthase, mitochondrial	HMGCS2	-0.0994317	0.176928	0.752203
X13706.12	13706-12	Interleukin-12 receptor subunit beta-1	IL12RB1	-0.0432395	0.557871	0.253467
X13707.27	13707-27	SPARC-like protein 1	SPARCL1	0.0878732	0.233002	0.63264
X13708.56	13708-56	Kallikrein-8	KLK8	0.0274373	0.710085	0.14869
X13710.6	13710-6	Plasma protease C1 inhibitor	SERPING1	-0.0743898	0.312926	0.504558
X13711.10	13711-10	Clathrin heavy chain 1	CLTC	-0.0289031	0.695346	0.157799
X13712.104	13712-104	Granzyme A	GZMA	0.0502153	0.496088	0.304441
X13713.164	13713-164	Vesicle-trafficking protein SEC22a	SEC22A	0.0535645	0.467766	0.329972
X13717.15	13717-15	Ficolin-2	FCN2	-0.309984	1.66488e-05	4.77862
X13719.19	13719-19	Serine/threonine-protein kinase PAK 4	PAK4	0.0892587	0.225689	0.64649
X13720.95	13720-95	Myeloblastin	PRTN3	0.148523	0.043056	1.36597
X13722.105	13722-105	Complement component C9	C9	0.415815	3.58699e-09	8.44527
X13723.6	13723-6	Interleukin-10	IL10	-0.16347	0.0257854	1.58863
X13724.27	13724-27	Fibroblast growth factor 19	FGF19	-0.0869667	0.237877	0.623647
X13725.3	13725-3	Fibroblast growth factor 16	FGF16	-0.266232	0.000239758	3.62023
X13726.4	13726-4	T-lymphocyte activation antigen CD80	CD80	-0.0209904	0.776125	0.110068
X13727.44	13727-44	Speckle-type POZ protein	SPOP	-0.0935055	0.204287	0.689758
X13728.19	13728-19	Endoplasmic reticulum resident protein 29	ERP29	0.0588925	0.4246	0.37202
X13729.26	13729-26	Sideroflexin-5	SFXN5	-0.10499	0.153821	0.812985
X13730.18	13730-18	Dipeptidyl peptidase 1	CTSC	0.118907	0.10599	0.974733
X13731.14	13731-14	Complement component C7	C7	0.274061	0.00015357	3.81369
X13732.79	13732-79	Cardiotrophin-1	CTF1	-0.0429514	0.5605	0.251424
X13733.5	13733-5	Interleukin-12 subunit beta	IL12B	0.161958	0.0272078	1.56531
X13734.22	13734-22	Interferon lambda-1	IFNL1	0.0139727	0.849868	0.0706488
X13735.1	13735-1	Rap1 GTPase-activating protein 1	RAP1GAP	-0.0542564	0.462028	0.335332
X13738.8	13738-8	Inhibin beta A chain	INHBA	0.0948216	0.197962	0.703418
X13739.3	13739-3	Leucine-rich repeat transmembrane protein FLRT1	FLRT1	-0.0586277	0.426689	0.369888
X13740.51	13740-51	Secreted frizzled-related protein 3	FRZB	0.199386	0.00636448	2.19624
X13741.36	13741-36	Insulin-like growth factor-binding protein 1	IGFBP1	0.334552	3.05451e-06	5.51506
X13742.66	13742-66	Interleukin-22	IL22	0.151385	0.0391506	1.40726
X13743.56	13743-56	Cullin-4B	CUL4B	0.149902	0.0411349	1.38579
X13744.37	13744-37	Interleukin-3 receptor subunit alpha	IL3RA	-0.130536	0.0757522	1.1206
X13745.10	13745-10	Polycystin-2:Cytoplasmic domain 4	PKD2	-0.0724037	0.326056	0.486707
X13747.9	13747-9	Carbonic anhydrase 6	CA6	-0.374808	1.35943e-07	6.86664
X13748.4	13748-4	C-C motif chemokine 8	CCL8	0.0415602	0.57328	0.241633
X13924.13	13924-13	Myocardial zonula adherens protein	MYZAP	-0.226248	0.0019017	2.72086
X13926.1	13926-1	RecQ-mediated genome instability protein 1	RMI1	-0.247404	0.000662916	3.17854
X13929.27	13929-27	Peroxisomal carnitine O-octanoyltransferase	CROT	0.0714601	0.332418	0.478316
X13930.3	13930-3	DNA dC->dU-editing enzyme APOBEC-3G	APOBEC3G	0.042901	0.56096	0.251068
X13931.22	13931-22	26S proteasome non-ATPase regulatory subunit 9	PSMD9	-0.108103	0.141913	0.847977
X13932.45	13932-45	Rho guanine nucleotide exchange factor 7	ARHGEF7	-0.203195	0.00540905	2.26688
X13933.276	13933-276	NGFI-A-binding protein 1	NAB1	0.0357678	0.627907	0.202104
X13934.3	13934-3	Guanine nucleotide exchange factor DBS	MCF2L	0.00985878	0.893756	0.0487809
X13936.24	13936-24	Phosphoglycerate kinase 2	PGK2	-0.145586	0.0473987	1.32423
X13937.75	13937-75	Cullin-associated NEDD8-dissociated protein 1	CAND1	0.0744644	0.31244	0.505234
X13939.14	13939-14	UTP--glucose-1-phosphate uridylyltransferase	UGP2	0.142725	0.0519737	1.28422
X13940.19	13940-19	Gamma-interferon-inducible protein 16:Isoform 2, Hematopoietic expression, interferon-inducible nature, and nuclear localization 1	IFI16	0.426654	1.26065e-09	8.8994
X13941.82	13941-82	Phenylalanine--tRNA ligase, mitochondrial	FARS2	-0.104374	0.156265	0.806139
X13942.140	13942-140	SPRY domain-containing SOCS box protein 1	SPSB1	0.0147411	0.841717	0.0748337
X13943.38	13943-38	Protein dpy-30 homolog	DPY30	0.435343	5.30606e-10	9.27523
X13944.3	13944-3	Sulfotransferase 1A3	SULT1A3	-0.0517985	0.482588	0.316423
X13946.8	13946-8	Probable ATP-dependent RNA helicase DDX23	DDX23	-0.189747	0.00948762	2.02284
X13947.371	13947-371	Peroxisomal NADH pyrophosphatase NUDT12	NUDT12	-0.0473917	0.520652	0.283452
X13948.50	13948-50	Gamma-aminobutyric acid type B receptor subunit 2:Extracellular domain	GABBR2	-0.0771611	0.29519	0.529899
X13950.9	13950-9	Collagen type IV alpha-3-binding protein:StAR-related lipid-transfer domain, isoform 2	CERT1	0.245045	0.000749016	3.12551
X13954.9	13954-9	Glucosamine 6-phosphate N-acetyltransferase	GNPNAT1	0.0658672	0.371737	0.429764
X13955.33	13955-33	Death-associated protein kinase 1	DAPK1	0.152147	0.0381628	1.41836
X13958.5	13958-5	Probable RNA-binding protein 46	RBM46	-0.266829	0.000231865	3.63476
X13959.7	13959-7	Cytosol aminopeptidase	LAP3	0.116376	0.113686	0.944292
X13960.15	13960-15	Arf-GAP with GTPase, ANK repeat and PH domain-containing protein 3	AGAP3	-0.143375	0.0509045	1.29324
X13961.18	13961-18	Kinesin-like protein KIF3A	KIF3A	0.0443034	0.548213	0.261051
X13963.7	13963-7	Toll-interacting protein	TOLLIP	0.0675307	0.359754	0.443994
X13966.30	13966-30	Myomesin-3	MYOM3	-0.042446	0.565127	0.247854
X13967.14	13967-14	Thioredoxin reductase 1, cytoplasmic	TXNRD1	0.172276	0.0187076	1.72798
X13969.24	13969-24	Importin subunit alpha-7	KPNA6	-0.030893	0.675521	0.170361
X13972.4	13972-4	17-beta-hydroxysteroid dehydrogenase 14	HSD17B14	0.160324	0.0288191	1.54032
X13973.62	13973-62	Tubulin--tyrosine ligase	TTL	-0.0418791	0.570338	0.243867
X13975.56	13975-56	Liprin-alpha-1	PPFIA1	-0.0486207	0.509885	0.292528
X13976.9	13976-9	Rho guanine nucleotide exchange factor 1	ARHGEF1	-0.0158414	0.830076	0.0808823
X13977.28	13977-28	BRCA1-associated RING domain protein 1	BARD1	-0.0427118	0.562692	0.24973
X13978.122	13978-122	T-box transcription factor TBX3	TBX3	-0.0587191	0.425968	0.370623
X13979.3	13979-3	Anion exchange transporter	SLC26A7	0.239668	0.000985067	3.00653
X13982.33	13982-33	Regulator of G-protein signaling 18	RGS18	0.0772021	0.294933	0.530277
X13983.27	13983-27	Quinone oxidoreductase	CRYZ	0.0738378	0.31654	0.499571
X13984.23	13984-23	ATP-dependent RNA helicase DDX25	DDX25	-0.103973	0.15787	0.801701
X13985.12	13985-12	E3 ubiquitin-protein ligase SMURF2	SMURF2	-0.0905176	0.219185	0.659189
X13986.6	13986-6	LanC-like protein 1	LANCL1	-0.12867	0.0800715	1.09652
X13988.67	13988-67	NmrA-like family domain-containing protein 1	NMRAL1	-0.0329276	0.655478	0.183442
X13990.1	13990-1	Pyruvate carboxylase, mitochondrial	PC	0.0876157	0.23438	0.63008
X13991.47	13991-47	Eukaryotic translation initiation factor 4 gamma 3	EIF4G3	-0.12428	0.0910125	1.0409
X13992.12	13992-12	Vesicle-fusing ATPase	NSF	-0.00584739	0.936865	0.028323
X13993.20	13993-20	Band 4.1-like protein 1	EPB41L1	-0.150047	0.0409379	1.38787
X13994.1	13994-1	rRNA 2'-O-methyltransferase fibrillarin	FBL	-0.301734	2.84756e-05	4.54553
X13996.16	13996-16	Phosphopantothenoylcysteine decarboxylase	PPCDC	-0.155878	0.0336224	1.47337
X13998.26	13998-26	Adenylosuccinate synthetase isozyme 1	ADSS1	-0.0325042	0.659628	0.180701
X14002.18	14002-18	Dedicator of cytokinesis protein 9	DOCK9	0.0136333	0.853473	0.0688102
X14005.2	14005-2	Chromodomain-helicase-DNA-binding protein 7	CHD7	0.00411676	0.955528	0.0197568
X14006.36	14006-36	Glycine N-methyltransferase	GNMT	-0.284709	8.19703e-05	4.08634
X14007.22	14007-22	Bifunctional 3'-phosphoadenosine 5'-phosphosulfate synthase 1	PAPSS1	0.0305797	0.678628	0.168368
X14008.22	14008-22	mRNA-decapping enzyme 1A	DCP1A	0.0955481	0.194532	0.711008
X14009.65	14009-65	Tumor necrosis factor alpha-induced protein 3	TNFAIP3	-0.00815426	0.912043	0.0399845
X14011.17	14011-17	Protein S100-A11	S100A11	0.092884	0.207324	0.68335
X14012.17	14012-17	Probable ATP-dependent RNA helicase DHX58	DHX58	-0.0745987	0.311565	0.506451
X14013.11	14013-11	TRAF family member-associated NF-kappa-B activator	TANK	0.0401242	0.586613	0.231649
X14019.73	14019-73	Envoplakin	EVPL	-0.0335075	0.649808	0.187215
X14021.81	14021-81	Mediator of RNA polymerase II transcription subunit 4	MED4	0.000358993	0.99612	0.00168838
X14022.17	14022-17	Interleukin-17B	IL17B	0.0980517	0.183043	0.737446
X14023.84	14023-84	Bone sialoprotein 2	IBSP	0.179555	0.0141962	1.84783
X14024.196	14024-196	Ectodysplasin-A, secreted form	EDA	-0.173658	0.0177661	1.75041
X14025.18	14025-18	Tumor necrosis factor receptor superfamily member 9	TNFRSF9	0.0191907	0.794874	0.0997015
X14026.24	14026-24	Interleukin-17F	IL17F	-0.23401	0.00130575	2.88414
X14028.22	14028-22	Phosphatidylinositol 4-phosphate 3-kinase C2 domain-containing subunit alpha	PIK3C2A	-0.153687	0.0362292	1.44094
X14029.42	14029-42	COP9 signalosome complex subunit 2	COPS2	-0.0542601	0.461997	0.335361
X14030.21	14030-21	Tumor necrosis factor ligand superfamily member 4	TNFSF4	-0.126462	0.0854341	1.06837
X14031.18	14031-18	Fibroblast growth factor 7	FGF7	0.211415	0.00377117	2.42352
X14032.2	14032-2	Vascular endothelial growth factor A, isoform 121	VEGFA	0.0191683	0.795108	0.0995737
X14034.22	14034-22	Tumor-associated calcium signal transducer 2	TACSTD2	-0.139577	0.0574253	1.2409
X14035.13	14035-13	T-lymphoma invasion and metastasis-inducing protein 1	TIAM1	-0.0266056	0.718496	0.143575
X14036.116	14036-116	Multiple PDZ domain protein	MPDZ	-0.0991353	0.178228	0.749023
X14037.18	14037-18	Ran-binding protein 3	RANBP3	0.436959	4.50457e-10	9.34635
X14038.130	14038-130	Cystatin-F	CST7	0.0598958	0.416738	0.380137
X14039.33	14039-33	Kallikrein-5	KLK5	0.0250708	0.734107	0.134241
X14041.13	14041-13	Granzyme B	GZMB	-0.0568076	0.44121	0.355355
X14042.11	14042-11	Secreted frizzled-related protein 1	SFRP1	0.641792	5.59702e-23	22.252
X14043.12	14043-12	Early endosome antigen 1	EEA1	-0.193333	0.00819502	2.08645
X14045.12	14045-12	Nuclear receptor coactivator 2	NCOA2	-0.089684	0.223476	0.650768
X14047.78	14047-78	Brain-derived neurotrophic factor	BDNF	-0.0176317	0.811213	0.0908651
X14048.7	14048-7	Interleukin-1 Receptor accessory protein	IL1RAP	0.0829385	0.2604	0.584359
X14049.17	14049-17	Interleukin-7	IL7	-0.0613244	0.405693	0.391803
X14050.61	14050-61	Ephrin-A4	EFNA4	0.0427574	0.562274	0.250052
X14051.54	14051-54	Forkhead box protein C2	FOXC2	-0.114395	0.12001	0.920784
X14052.26	14052-26	Protein unc-13 homolog A	UNC13A	-0.191237	0.00893009	2.04914
X14054.17	14054-17	Interleukin-15 receptor subunit alpha	IL15RA	0.439729	3.39601e-10	9.46903
X14056.4	14056-4	Glycoprotein hormones alpha chain	CGA	-0.172689	0.0184222	1.73466
X14057.68	14057-68	Tumor necrosis factor ligand superfamily member 15	TNFSF15	0.0750034	0.30894	0.510125
X14060.67	14060-67	Neutrophil cytosol factor 4	NCF4	-0.0874739	0.235141	0.628672
X14061.48	14061-48	Tumor necrosis factor ligand superfamily member 11	TNFSF11	-0.10997	0.135118	0.869285
X14063.17	14063-17	Oncostatin-M	OSM	0.0377371	0.609086	0.215321
X14064.21	14064-21	Peptidoglycan recognition protein 1	PGLYRP1	-0.0768842	0.296931	0.527344
X14065.11	14065-11	T-cell surface glycoprotein CD5:Cytoplasmic domain	CD5	-0.0788154	0.284927	0.545266
X14066.49	14066-49	Membrane-associated guanylate kinase, WW and PDZ domain-containing protein 2	MAGI2	0.227537	0.00178808	2.74761
X14067.6	14067-6	Plakophilin-2	PKP2	0.0149369	0.839643	0.0759053
X14068.29	14068-29	C-C motif chemokine 25	CCL25	-0.107294	0.144939	0.838815
X14069.61	14069-61	Carbonic anhydrase 4	CA4	-0.213942	0.00336637	2.47284
X14070.56	14070-56	Intersectin-1	ITSN1	0.0575479	0.43527	0.361241
X14072.9	14072-9	Translationally-controlled tumor protein	TPT1	0.144385	0.0492763	1.30736
X14073.31	14073-31	Hemopexin	HPX	-0.0421924	0.567455	0.246068
X14074.2	14074-2	SHC-transforming protein 2	SHC2	-0.0159756	0.828657	0.081625
X14076.74	14076-74	Cystatin-S	CST4	0.135006	0.0661729	1.17932
X14077.6	14077-6	Ficolin-3	FCN3	-0.241928	0.000878554	3.05623
X14078.69	14078-69	Lymphotactin	XCL1	0.239858	0.000975666	3.0107
X14079.14	14079-14	Interleukin-18 receptor 1	IL18R1	0.0452732	0.539482	0.268023
X14081.5	14081-5	NKG2D ligand 1	ULBP1	-0.0267044	0.717495	0.144181
X14082.56	14082-56	Talin-2	TLN2	0.0265422	0.719139	0.143187
X14083.25	14083-25	Selenide, water dikinase 1	SEPHS1	0.137957	0.0604107	1.21889
X14085.28	14085-28	Interleukin-13	IL13	-0.119906	0.103066	0.986885
X14086.11	14086-11	Acid sphingomyelinase-like phosphodiesterase 3a	SMPDL3A	-0.182875	0.0124766	1.9039
X14088.38	14088-38	Insulin-like growth factor-binding protein 6	IGFBP6	0.189482	0.00958985	2.01819
X14090.23	14090-23	Differentially expressed in FDCP 6 homolog	DEF6	0.0359002	0.626634	0.202986
X14091.42	14091-42	Carbonyl reductase [NADPH] 3	CBR3	0.0350237	0.635083	0.19717
X14093.10	14093-10	Fms-related tyrosine kinase 3 ligand	FLT3LG	0.0880336	0.232147	0.634236
X14094.29	14094-29	Heparin-binding EGF-like growth factor	HBEGF	-0.110379	0.133666	0.87398
X14095.1	14095-1	NKG2-D type II integral membrane protein	KLRK1	-0.0584021	0.428474	0.368075
X14097.86	14097-86	Carbohydrate sulfotransferase 15	CHST15	0.0901557	0.221041	0.655527
X14098.28	14098-28	Cysteine--tRNA ligase, cytoplasmic	CARS1	0.125522	0.0878027	1.05649
X14099.20	14099-20	Proteasome subunit alpha type-4	PSMA4	0.105385	0.152268	0.817391
X14100.63	14100-63	Complement C1q subcomponent subunit C	C1QC	0.00895617	0.903434	0.0441037
X14101.2	14101-2	Ciliary neurotrophic factor receptor subunit alpha	CNTFR	0.239499	0.000993525	3.00282
X14102.6	14102-6	Granulysin	GNLY	0.0298449	0.685936	0.163716
X14103.12	14103-12	Tryptase gamma	TPSG1	-0.179469	0.0142432	1.84639
X14104.1	14104-1	TLR4 interactor with leucine rich repeats:Cytoplasmic domain	TRIL	-0.144499	0.0490962	1.30895
X14105.5	14105-5	Kallistatin	SERPINA4	-0.284338	8.38194e-05	4.07666
X14106.46	14106-46	Rap1 GTPase-GDP dissociation stimulator 1	RAP1GDS1	-0.00971332	0.895315	0.0480242
X14107.1	14107-1	5-formyltetrahydrofolate cyclo-ligase	MTHFS	0.11914	0.105303	0.97756
X14108.15	14108-15	Transforming growth factor beta-1	TGFB1	0.344869	1.43278e-06	5.84382
X14109.15	14109-15	C-C motif chemokine 15	CCL15	0.140331	0.0560794	1.2512
X14110.200	14110-200	SPARC	SPARC	-0.0838467	0.255199	0.593122
X14111.15	14111-15	Thrombospondin-2	THBS2	0.0481507	0.513988	0.289047
X14112.40	14112-40	Tumor necrosis factor receptor superfamily member 19L	RELT	0.0483148	0.512553	0.290261
X14114.18	14114-18	PILR alpha-associated neural protein	PIANP	0.221252	0.00240663	2.61859
X14115.34	14115-34	Adrenomedullin	ADM	-0.205015	0.00499954	2.30107
X14116.129	14116-129	Protein S100-A4	S100A4	0.1288	0.0797631	1.0982
X14120.2	14120-2	E3 ubiquitin-protein ligase RNF43	RNF43	-0.099124	0.178278	0.748901
X14121.24	14121-24	Tumor necrosis factor receptor superfamily member 10D	TNFRSF10D	0.0478766	0.51639	0.287022
X14122.132	14122-132	E3 ubiquitin-protein ligase ZNRF3	ZNRF3	0.0377446	0.609015	0.215372
X14123.34	14123-34	V-type immunoglobulin domain-containing suppressor of T-cell activation:Extracellular domain	VSIR	0.12927	0.0786609	1.10424
X14124.6	14124-6	Ephrin-A2	EFNA2	0.339162	2.1852e-06	5.66051
X14125.5	14125-5	Apolipoprotein M	APOM	-0.259664	0.000344838	3.46238
X14127.240	14127-240	Interferon beta	IFNB1	-0.0367077	0.618893	0.208384
X14128.121	14128-121	Interferon alpha-10	IFNA10	-0.161216	0.0279301	1.55393
X14129.1	14129-1	Interferon alpha-7	IFNA7	0.015073	0.838201	0.0766516
X14131.37	14131-37	Ephrin-B2:Extracellular domain	EFNB2	0.284237	8.43279e-05	4.07403
X14132.21	14132-21	HERV-H LTR-associating protein 2	HHLA2	-0.181463	0.013184	1.87995
X14133.93	14133-93	Interleukin-1 receptor type 2	IL1R2	-0.355829	6.22038e-07	6.20618
X14134.49	14134-49	Amphoterin-induced protein 2	AMIGO2	0.043054	0.559563	0.252151
X14135.3	14135-3	Relaxin receptor 1	RXFP1	-0.175053	0.0168577	1.7732
X14136.234	14136-234	Complement component C1q receptor	CD93	0.194066	0.00795096	2.09958
X14139.16	14139-16	Neuregulin-4	NRG4	-0.123665	0.0926349	1.03323
X14143.8	14143-8	Histone H2B type 2-E	H2BC21	0.29356	4.77043e-05	4.32144
X14144.3	14144-3	Histone H2A type 3	H2AW	0.27368	0.00015698	3.80416
X14146.92	14146-92	Histone H3.1	H3C1	0.333392	3.32026e-06	5.47883
X14148.2	14148-2	Ubiquitin-like protein ISG15	ISG15	0.117859	0.109126	0.96207
X14149.9	14149-9	Interleukin-36 beta	IL36B	-0.0785113	0.286796	0.542428
X14150.7	14150-7	Interleukin-36 alpha	IL36A	-0.117292	0.110853	0.955253
X14151.4	14151-4	Ubiquitin-like protein ISG15	ISG15	0.202441	0.00558727	2.2528
X14153.8	14153-8	Ephrin-A3	EFNA3	-0.161361	0.0277872	1.55615
X14156.33	14156-33	14-3-3 protein beta/alpha	YWHAB	0.0959052	0.192862	0.714753
X14157.21	14157-21	14-3-3 protein epsilon	YWHAE	-0.0234306	0.75091	0.124412
X14158.17	14158-17	Annexin A5	ANXA5	-0.0384086	0.602726	0.21988
X14175.78	14175-78	SCP2 sterol-binding domain-containing protein 1	SCP2D1	0.0370322	0.615795	0.210564
X14178.18	14178-18	Cyclin-dependent kinase inhibitor 3	CDKN3	0.14547	0.0475782	1.32259
X14186.13	14186-13	E3 ubiquitin-protein ligase rififylin	RFFL	-0.00510702	0.944845	0.0246393
X14192.31	14192-31	Phosducin-like protein 2	PDCL2	0.0138609	0.851056	0.070042
X14197.2	14197-2	PR domain zinc finger protein 1	PRDM1	-0.109724	0.136	0.866461
X14203.3	14203-3	Annexin A7	ANXA7	-0.0215759	0.770052	0.11348
X14204.55	14204-55	Forkhead box protein J2	FOXJ2	0.10086	0.170758	0.767619
X14205.6	14205-6	Protein HEXIM2	HEXIM2	-0.00338386	0.963439	0.0161759
X14206.28	14206-28	Amyloid beta A4 precursor protein-binding family B member 1:Phosphotyrosine Interaction Domain 2	APBB1	-0.0508996	0.490228	0.309602
X14208.3	14208-3	Retinoid-binding protein 7	RBP7	0.0634485	0.389593	0.409389
X14216.35	14216-35	Probable ATP-dependent RNA helicase DDX46	DDX46	-0.286128	7.52494e-05	4.1235
X14226.120	14226-120	S-methylmethionine--homocysteine S-methyltransferase BHMT2	BHMT2	-0.13187	0.0727826	1.13797
X14227.21	14227-21	Myosin light chain 6B	MYL6B	0.339806	2.08452e-06	5.68099
X14229.5	14229-5	Adenylyltransferase and sulfurtransferase MOCS3	MOCS3	-0.173763	0.0176966	1.75211
X14237.1	14237-1	Internal Use Only: Heat shock 70 kDa protein 1A	HSPA1A	-0.0286047	0.698337	0.155935
X14245.195	14245-195	Sorting nexin-7	SNX7	-0.18335	0.0122459	1.91201
X14246.50	14246-50	Docking protein 2	DOK2	0.0585867	0.427014	0.369558
X14249.68	14249-68	Probable E3 ubiquitin-protein ligase MID2	MID2	-0.0696773	0.344652	0.46262
X14250.115	14250-115	Bleomycin hydrolase	BLMH	0.13529	0.0656004	1.18309
X14254.27	14254-27	Tyrosine-protein phosphatase non-receptor type 4	PTPN4	-0.0743824	0.312975	0.504491
X14260.112	14260-112	Neuroepithelial cell-transforming gene 1 protein	NET1	0.0445048	0.546394	0.262494
X14268.4	14268-4	Sulfiredoxin-1	SRXN1	-0.0787033	0.285614	0.54422
X14271.23	14271-23	Ras-related protein Rab-6B	RAB6B	0.0218836	0.766866	0.11528
X14273.19	14273-19	Prolyl endopeptidase	PREP	0.174513	0.0172043	1.76436
X14283.12	14283-12	Ras-related protein Rab-14	RAB14	0.218035	0.0027933	2.55388
X14286.2	14286-2	Nuclear factor of activated T-cells, cytoplasmic 1	NFATC1	-0.242447	0.000855665	3.0677
X14287.6	14287-6	Ras-related protein Rab-5C	RAB5C	-0.0269412	0.715097	0.145635
X14291.53	14291-53	Arf-GAP with GTPase, ANK repeat and PH domain-containing protein 2	AGAP2	-0.0506105	0.492699	0.307418
X14294.61	14294-61	Methyl-CpG-binding domain protein 1	MBD1	0.076555	0.299011	0.524313
X14309.8	14309-8	Heterogeneous nuclear ribonucleoprotein H	HNRNPH1	-0.119897	0.103093	0.986771
X14314.6	14314-6	Peptidyl-prolyl cis-trans isomerase-like 2	PPIL2	-0.181168	0.0133362	1.87497
X14318.1	14318-1	Vacuolar protein sorting-associated protein 29	VPS29	-0.042114	0.568176	0.245517
X14324.52	14324-52	Structural maintenance of chromosomes protein 3	SMC3	0.249946	0.000580428	3.23625
X14326.4	14326-4	Ubiquitin-conjugating enzyme E2 E1	UBE2E1	0.228945	0.00167111	2.77699
X14329.4	14329-4	Death-inducer obliterator 1	DIDO1	-0.0924178	0.209624	0.678559
X14331.262	14331-262	Dynein light chain Tctex-type 1	DYNLT1	-0.202249	0.00563352	2.24922
X14332.3	14332-3	Ras-related protein Ral-A	RALA	0.0664211	0.36772	0.434482
X14334.3	14334-3	Recoverin	RCVRN	-0.11552	0.116385	0.934102
X14337.1	14337-1	Trafficking protein particle complex subunit 3	TRAPPC3	0.194183	0.00791245	2.10169
X14341.8	14341-8	Protein FAM69C	DIPK1C	-0.00840416	0.909359	0.0412645
X14583.49	14583-49	Growth/differentiation factor 8	MSTN	-0.251145	0.000544901	3.26368
X14587.16	14587-16	Growth/differentiation factor 11	GDF11	-0.0816008	0.268194	0.571552
X14593.152	14593-152	Protein FAM210A	FAM210A	0.106716	0.14713	0.832299
X14597.5	14597-5	Semaphorin-6C, cytoplasmic	SEMA6C	-0.040572	0.58244	0.234749
X14599.18	14599-18	Stabilin-1	STAB1	-0.203847	0.00525895	2.2791
X14603.51	14603-51	Uncharacterized protein KIAA0040	KIAA0040	0.0871457	0.236909	0.625419
X14614.41	14614-41	Noncompact myelin-associated protein	NCMAP	-0.0730342	0.32185	0.492346
X14615.46	14615-46	Keratin-associated protein 2-4	KRTAP2-4	0.0435351	0.555179	0.255567
X14616.16	14616-16	Zinc finger protein 382	ZNF382	-0.111542	0.129592	0.887423
X14618.26	14618-26	Vesicular, overexpressed in cancer, prosurvival protein 1	VOPP1	-0.0433094	0.557233	0.253963
X14619.8	14619-8	Zinc finger protein 526	ZNF526	-0.0977235	0.184521	0.733955
X14623.26	14623-26	Small ubiquitin-related modifier 3	SUMO3	0.113771	0.122058	0.913433
X14624.51	14624-51	Transcriptional repressor CTCF	CTCF	-0.167481	0.0223187	1.65133
X14628.72	14628-72	F-box only protein 3	FBXO3	-0.00373539	0.959644	0.01789
X14631.22	14631-22	Dual specificity protein phosphatase 16	DUSP16	-0.166879	0.0228115	1.64185
X14633.26	14633-26	Transmembrane protein 185A	TMEM185A	-0.208163	0.00435653	2.36086
X14634.13	14634-13	Lutropin-choriogonadotropic hormone receptor	LHCGR	-0.0676408	0.35897	0.444942
X14636.25	14636-25	Ribonuclease UK114	RIDA	-0.000196747	0.997873	0.000924511
X14645.253	14645-253	Glutathione S-transferase A4	GSTA4	-0.22948	0.00162851	2.78821
X14655.1	14655-1	DnaJ homolog subfamily C member 17	DNAJC17	-0.0255034	0.729695	0.136859
X14662.6	14662-6	Myeloid zinc finger 1	MZF1	-0.0473414	0.521096	0.283083
X14663.44	14663-44	E3 ubiquitin-protein ligase RNF8	RNF8	-0.0654924	0.374471	0.426582
X14670.1	14670-1	Ski-like protein	SKIL	0.00887971	0.904254	0.0437095
X14674.63	14674-63	Protein kinase C and casein kinase substrate in neurons protein 3	PACSIN3	0.00101917	0.988985	0.00481036
X14675.20	14675-20	Eukaryotic translation initiation factor 4B	EIF4B	0.00167375	0.981911	0.00792782
X14684.17	14684-17	Calpain-2 catalytic subunit	CAPN2	0.375244	1.31119e-07	6.88233
X14685.17	14685-17	RAC-beta serine/threonine-protein kinase	AKT2	-0.168905	0.0211885	1.6739
X14687.6	14687-6	Perilipin-3	PLIN3	-0.00636956	0.93124	0.0309382
X14688.6	14688-6	Tyrosine-protein phosphatase non-receptor type 7	PTPN7	-0.0860269	0.243005	0.614384
X14689.3	14689-3	Protein SEC13 homolog	SEC13	0.0806372	0.273905	0.5624
X14692.3	14692-3	Zinc finger protein 276	ZNF276	-0.221066	0.00242764	2.61482
X14696.45	14696-45	Tryptase beta-2	TPSB2	0.107937	0.14253	0.846094
X14703.6	14703-6	Prokineticin-1	PROK1	-0.200499	0.00607091	2.21675
X14705.1	14705-1	Vascular endothelial growth factor D	VEGFD	0.0461712	0.53146	0.27453
X14708.59	14708-59	Complement component C8 gamma chain	C8G	-0.274514	0.000149598	3.82507
X14711.27	14711-27	Cystatin-M	CST6	-0.0915077	0.214165	0.669251
X14713.46	14713-46	Azurocidin	AZU1	-0.0188374	0.79857	0.0976873
X14747.9	14747-9	Cytokine receptor-like factor 1	CRLF1	0.270542	0.000187931	3.726
X14748.31	14748-31	Rho GTPase-activating protein 5	ARHGAP5	0.0468994	0.524998	0.279842
X14755.4	14755-4	Lactotransferrin	LTF	-0.120858	0.100343	0.998514
X14756.29	14756-29	Intercellular adhesion molecule 2	ICAM2	-0.199784	0.00625823	2.20355
X14759.149	14759-149	Cadherin-1	CDH1	-0.157441	0.0318619	1.49673
X15295.81	15295-81	Insulin-like growth factor II:Mature	IGF2	-0.0290859	0.693516	0.158943
X15297.3	15297-3	Protein S100-A3	S100A3	-0.095051	0.196874	0.705811
X15298.199	15298-199	Neuropilin and tolloid-like protein 1	NETO1	0.203171	0.00541471	2.26643
X15299.102	15299-102	LDLR chaperone MESD	MESD	0.177375	0.0154353	1.81149
X15300.66	15300-66	Coiled-coil domain-containing protein 134	CCDC134	0.212168	0.00364612	2.43817
X15301.24	15301-24	Acrosomal protein SP-10	ACRV1	0.0346136	0.639052	0.194464
X15303.63	15303-63	Protein S100-A5	S100A5	0.140387	0.0559805	1.25196
X15304.1	15304-1	Regenerating islet-derived protein 3-alpha	REG3A	0.433875	6.15184e-10	9.211
X15305.7	15305-7	Secretagogin	SCGN	0.109417	0.137104	0.862949
X15306.20	15306-20	Immunoglobulin J chain	JCHAIN	-0.166193	0.0233852	1.63106
X15308.108	15308-108	Brorin	VWC2	0.343306	1.60969e-06	5.79326
X15310.61	15310-61	Protein regulator of cytokinesis 1	PRC1	-0.0993291	0.177377	0.751102
X15312.14	15312-14	Protein argonaute-1	AGO1	0.0902732	0.220437	0.656715
X15313.28	15313-28	Mitotic spindle assembly checkpoint protein MAD2A	MAD2L1	0.0191609	0.795186	0.0995311
X15314.49	15314-49	Chloride intracellular channel protein 4	CLIC4	0.129645	0.0777906	1.10907
X15315.64	15315-64	Copper homeostasis protein cutC homolog	CUTC	-0.118002	0.108693	0.9638
X15316.262	15316-262	Thioredoxin-like protein 4B	TXNL4B	0.0751302	0.308121	0.511279
X15318.75	15318-75	Protein S100-A10	S100A10	-0.0911637	0.2159	0.665747
X15319.226	15319-226	Cyclin-A1	CCNA1	0.0215498	0.770323	0.113327
X15321.8	15321-8	Complexin-2	CPLX2	0.40637	8.66077e-09	8.06244
X15322.35	15322-35	Death domain-containing protein CRADD	CRADD	0.152736	0.0374132	1.42698
X15323.112	15323-112	Protein argonaute-3	AGO3	0.101772	0.166904	0.777534
X15324.58	15324-58	Ferritin light chain	FTL	-0.114315	0.12027	0.919843
X15325.14	15325-14	Neuromodulin	GAP43	0.0696623	0.344755	0.462489
X15326.64	15326-64	Guanylate-binding protein 1	GBP1	0.233253	0.00135526	2.86798
X15329.167	15329-167	Ragulator complex protein LAMTOR2	LAMTOR2	-0.0239164	0.74592	0.127308
X15331.47	15331-47	Histone-binding protein RBBP4	RBBP4	0.148083	0.0436846	1.35967
X15333.11	15333-11	Stromal cell-derived factor 2	SDF2	0.0259137	0.725519	0.139351
X15336.7	15336-7	Selenoprotein M	SELENOM	0.444453	2.08516e-10	9.68086
X15339.32	15339-32	Cofilin-2	CFL2	0.262026	0.000302903	3.5187
X15343.337	15343-337	Kininogen, HMW, Two Chain	KNG1	-0.395706	2.26813e-08	7.64433
X15346.31	15346-31	Interferon gamma	IFNG	-0.0340819	0.644213	0.190971
X15347.12	15347-12	Hemopexin	HPX	-0.105509	0.151784	0.818775
X15358.28	15358-28	Neuroendocrine protein 7B2	SCG5	-0.248098	0.000639391	3.19423
X15361.37	15361-37	Ankyrin repeat domain-containing protein 1	ANKRD1	-0.0153323	0.835458	0.0780754
X15363.32	15363-32	Apolipoprotein A-V	APOA5	-0.0482048	0.513515	0.289447
X15364.101	15364-101	Apolipoprotein C-I	APOC1	-0.088095	0.231821	0.634848
X15365.41	15365-41	Adhesion G protein-coupled receptor B3	ADGRB3	-0.00406827	0.956051	0.019519
X15367.38	15367-38	BPI fold-containing family B member 1	BPIFB1	0.150985	0.039678	1.40145
X15368.3	15368-3	BMP-binding endothelial regulator protein	BMPER	-0.00848342	0.908508	0.0416712
X15370.5	15370-5	BolA-like protein 1	BOLA1	0.254774	0.000449254	3.34751
X15372.43	15372-43	Bromodomain-containing protein 2	BRD2	0.0128221	0.862102	0.0644412
X15374.15	15374-15	Gastrokine-1	GKN1	-0.238213	0.0010598	2.97478
X15375.49	15375-49	Carboxypeptidase B	CPB1	-0.00789131	0.914869	0.0386412
X15376.134	15376-134	Cathepsin E	CTSE	0.124664	0.09001	1.04571
X15381.45	15381-45	Discoidin domain-containing receptor 2	DDR2	0.369008	2.1863e-07	6.66029
X15383.200	15383-200	Endothelin-3	EDN3	-0.0373119	0.613129	0.212448
X15384.15	15384-15	Klotho	KL	-0.217144	0.00290998	2.53611
X15385.116	15385-116	Fatty acid-binding protein, intestinal	FABP2	-0.016841	0.819531	0.0864345
X15386.7	15386-7	Fatty acid-binding protein, adipocyte	FABP4	0.437547	4.24348e-10	9.37228
X15387.44	15387-44	Neuropilin-2	NRP2	0.182574	0.0126242	1.89879
X15388.24	15388-24	Low affinity immunoglobulin gamma Fc region receptor III-A	FCGR3A	-0.0183851	0.803307	0.0951186
X15389.1	15389-1	Frataxin, mitochondrial	FXN	-0.117585	0.109959	0.958771
X15390.3	15390-3	Galanin	GAL	-0.0638699	0.386445	0.412912
X15391.114	15391-114	Growth arrest-specific protein 6	GAS6	0.0902303	0.220658	0.656281
X15394.79	15394-79	Netrin receptor UNC5B	UNC5B	0.406204	8.79383e-09	8.05582
X15395.15	15395-15	Glutathione S-transferase Mu 1	GSTM1	0.0500399	0.497596	0.303123
X15398.2	15398-2	FAD-linked sulfhydryl oxidase ALR	GFER	0.0469947	0.524155	0.28054
X15402.2	15402-2	DNA-binding protein inhibitor ID-1	ID1	0.0311904	0.672576	0.172259
X15403.53	15403-53	DNA-binding protein inhibitor ID-2	ID2	0.0798484	0.278641	0.554954
X15404.3	15404-3	Interferon alpha-21	IFNA21	0.0279912	0.704502	0.152118
X15405.23	15405-23	Interferon alpha-4	IFNA4	-0.0975995	0.185081	0.732638
X15412.40	15412-40	Baculoviral IAP repeat-containing protein 7	BIRC7	0.16282	0.0263895	1.57857
X15413.3	15413-3	Phosphatidylcholine-sterol acyltransferase	LCAT	-0.0926323	0.208564	0.680761
X15414.316	15414-316	L-lactate dehydrogenase A chain	LDHA	0.0947321	0.198388	0.702485
X15416.54	15416-54	Lysozyme g-like protein 2	LYG2	-0.0538	0.465808	0.331793
X15417.3	15417-3	Serpin B5	SERPINB5	-0.017696	0.810537	0.0912272
X15418.25	15418-25	Mitogen-activated protein kinase 10	MAPK10	0.0495401	0.501906	0.299378
X15419.15	15419-15	Matrix metalloproteinase-20	MMP20	-0.195769	0.00740871	2.13026
X15422.12	15422-12	Myelin P2 protein	PMP2	-0.0725829	0.324858	0.488307
X15426.5	15426-5	Sialidase-1	NEU1	-0.211491	0.0037583	2.42501
X15427.35	15427-35	Lysyl oxidase homolog 3	LOXL3	-0.0538816	0.465131	0.332424
X15430.165	15430-165	Opticin	OPTC	-0.124748	0.0897921	1.04676
X15431.31	15431-31	Ornithine carbamoyltransferase, mitochondrial	OTC	-0.175251	0.0167323	1.77644
X15432.1	15432-1	Otoraplin	OTOR	-0.0529025	0.473292	0.324871
X15433.4	15433-4	Proto-oncogene tyrosine-protein kinase Src	SRC	-0.021479	0.771057	0.112914
X15434.5	15434-5	Prepronociceptin	PNOC	-0.0809729	0.271906	0.565581
X15435.4	15435-4	Purine nucleoside phosphorylase	PNP	-0.0853032	0.247007	0.60729
X15436.40	15436-40	Receptor activity-modifying protein 1	RAMP1	-0.00424359	0.954159	0.0203793
X15437.11	15437-11	Receptor activity-modifying protein 3	RAMP3	-0.0617766	0.402232	0.395523
X15439.21	15439-21	Rho-related GTP-binding protein RhoE	RND3	-0.165067	0.0243538	1.61343
X15440.57	15440-57	Neuroendocrine convertase 2	PCSK2	-0.187039	0.01058	1.97552
X15441.6	15441-6	Ganglioside GM2 activator	GM2A	0.462272	3.09175e-11	10.5098
X15444.45	15444-45	Serpin B4	SERPINB4	0.0745512	0.311875	0.50602
X15446.25	15446-25	Neuregulin-1, sensory and motor neuron-derived factor isoform	NRG1	0.00959956	0.896534	0.0474332
X15447.45	15447-45	Sorbitol dehydrogenase	SORD	-0.102729	0.16293	0.787998
X15448.47	15448-47	Sequestosome-1	SQSTM1	-0.0693547	0.346895	0.459802
X15449.33	15449-33	T-cell immunoglobulin and mucin domain-containing protein 4	TIMD4	0.126342	0.0857321	1.06686
X15452.5	15452-5	5'-Nucleotidase	NT5E	-0.0638662	0.386473	0.412881
X15453.3	15453-3	Alpha-1-microglobulin	AMBP	0.299408	3.30305e-05	4.48109
X15455.40	15455-40	Disintegrin and metalloproteinase domain-containing protein 15:Extracellular domain	ADAM15	0.110332	0.133831	0.873444
X15457.14	15457-14	Aminopeptidase N	ANPEP	0.265616	0.000248166	3.60526
X15460.9	15460-9	Dipeptidyl peptidase 4	DPP4	-0.0661452	0.369718	0.43213
X15462.28	15462-28	T-cell surface glycoprotein CD8 alpha chain	CD8A	0.0441487	0.549613	0.259943
X15465.79	15465-79	Protein canopy homolog 4	CNPY4	0.143771	0.0502598	1.29878
X15466.30	15466-30	Collagen alpha-1(IX) chain	COL9A1	0.236093	0.00117797	2.92887
X15467.10	15467-10	Collagen triple helix repeat-containing protein 1	CTHRC1	0.212804	0.00354349	2.45057
X15468.14	15468-14	Complement factor H-related protein 1	CFHR1	0.0220683	0.764956	0.116363
X15470.11	15470-11	Beta-hexosaminidase subunit beta	HEXB	0.123133	0.0940594	1.0266
X15471.29	15471-29	Pancreatic lipase-related protein 2	PNLIPRP2	-0.00351813	0.961989	0.0168298
X15472.16	15472-16	Low-density lipoprotein receptor-related protein 11	LRP11	0.281089	0.00010176	3.99242
X15474.7	15474-7	Peptidyl-prolyl cis-trans isomerase NIMA-interacting 1	PIN1	0.0321182	0.663422	0.17821
X15475.4	15475-4	Phospholipid transfer protein	PLTP	0.172933	0.0182551	1.73862
X15476.6	15476-6	Regenerating islet-derived protein 3-gamma	REG3G	-0.0419928	0.569291	0.244666
X15480.2	15480-2	Vascular non-inflammatory molecule 2	VNN2	-0.0117423	0.873614	0.0586805
X15481.45	15481-45	Antibacterial protein LL-37	CAMP	-0.0975257	0.185415	0.731856
X15482.12	15482-12	Alpha-2-macroglobulin-like protein 1	A2ML1	-0.113273	0.123711	0.907591
X15483.377	15483-377	Agrin	AGRN	-0.0208934	0.777133	0.109505
X15486.126	15486-126	Amiloride-sensitive amine oxidase [copper-containing]	AOC1	-0.0825599	0.26259	0.580722
X15487.164	15487-164	Liver carboxylesterase 1	CES1	-0.231662	0.00146491	2.83419
X15491.20	15491-20	Endosialin	CD248	0.270821	0.000184957	3.73293
X15492.1	15492-1	Cysteine-rich motor neuron 1 protein:Extracellular domain	CRIM1	0.232151	0.0014304	2.84454
X15494.11	15494-11	Fibroblast growth factor-binding protein 1	FGFBP1	0.0658896	0.371574	0.429954
X15495.9	15495-9	Folate receptor gamma	FOLR3	-0.08035	0.275623	0.559685
X15497.9	15497-9	Heparan sulfate glucosamine 3-O-sulfotransferase 1	HS3ST1	-0.200261	0.00613264	2.21235
X15499.11	15499-11	Attractin	ATRN	-0.124086	0.0915223	1.03847
X15503.15	15503-15	Left-right determination factor 2	LEFTY2	0.494195	7.5859e-13	12.12
X15503.20	15503-20	Left-right determination factor 2	LEFTY2	-0.110809	0.132146	0.878945
X15504.39	15504-39	Baculoviral IAP repeat-containing protein 7 Isoform beta	BIRC7	-0.0484995	0.510941	0.291629
X15506.34	15506-34	Low-density lipoprotein receptor-related protein 12	LRP12	-0.0318609	0.665956	0.176554
X15509.2	15509-2	Alpha-N-acetylglucosaminidase	NAGLU	-0.0822429	0.264433	0.577684
X15511.37	15511-37	Neuronal pentraxin receptor	NPTXR	-0.0101012	0.89116	0.0500445
X15513.108	15513-108	Prostasin	PRSS8	0.081096	0.271176	0.56675
X15514.26	15514-26	Cholinesterase	BCHE	-0.22846	0.00171058	2.76686
X15515.2	15515-2	Serum amyloid A-1 protein	SAA1	0.245936	0.000715339	3.14549
X15516.12	15516-12	Serum amyloid A-4 protein	SAA4	-0.108365	0.140948	0.850942
X15521.4	15521-4	Calsyntenin-1	CLSTN1	-0.0981318	0.182684	0.738299
X15522.2	15522-2	Golgi-associated plant pathogenesis-related protein 1	GLIPR2	-0.0731198	0.321282	0.493114
X15523.9	15523-9	Delta-aminolevulinic acid dehydratase	ALAD	-0.233893	0.00131332	2.88163
X15524.30	15524-30	Phosphoglycerate mutase 2	PGAM2	0.0643511	0.38287	0.416949
X15525.294	15525-294	Alcohol dehydrogenase 1C	ADH1C	-0.187073	0.0105658	1.9761
X15526.33	15526-33	Glutathione synthetase	GSS	-0.0611416	0.407096	0.390303
X15527.90	15527-90	Dihydrolipoyl dehydrogenase, mitochondrial	DLD	-0.10293	0.162103	0.790209
X15529.33	15529-33	Cysteine and glycine-rich protein 1	CSRP1	0.0666002	0.366428	0.436012
X15530.33	15530-33	Ephrin type-B receptor 4	EPHB4	0.263679	0.000276448	3.55839
X15533.97	15533-97	Macrophage scavenger receptor types I and II:Extracellular domain	MSR1	0.48493	2.31529e-12	11.6354
X15534.26	15534-26	Malate dehydrogenase, mitochondrial	MDH2	0.112646	0.125816	0.900264
X15535.3	15535-3	Serine protease 27	PRSS27	-0.0247313	0.737574	0.132195
X15539.15	15539-15	SLIT and NTRK-like protein 1	SLITRK1	-0.0187506	0.799478	0.0971935
X15540.6	15540-6	Vimentin	VIM	0.558523	1.19692e-16	15.9219
X15542.19	15542-19	Creatine kinase U-type, mitochondrial	CKMT1A	-0.0504445	0.494121	0.306167
X15544.25	15544-25	Kallikrein-14	KLK14	0.0458737	0.534111	0.272369
X15545.13	15545-13	Calcineurin subunit B type 1	PPP3R1	0.426714	1.25329e-09	8.90195
X15548.35	15548-35	D-3-phosphoglycerate dehydrogenase	PHGDH	0.0961103	0.191908	0.716908
X15553.22	15553-22	Acetylcholinesterase	ACHE	-0.102876	0.162325	0.789615
X15556.49	15556-49	Alpha-amylase 2B	AMY2B	-0.025246	0.732318	0.1353
X15558.63	15558-63	Glutamyl aminopeptidase	ENPEP	-0.119523	0.104179	0.982218
X15559.5	15559-5	Anthrax toxin receptor 2	ANTXR2	-0.198682	0.00655699	2.1833
X15560.52	15560-52	Transcobalamin-2	TCN2	0.068424	0.35342	0.451709
X15562.24	15562-24	Beta-glucuronidase	GUSB	-0.106076	0.149584	0.825116
X15565.102	15565-102	Mucin-16	MUC16	0.152156	0.0381509	1.4185
X15566.10	15566-10	Calponin-1	CNN1	0.271263	0.000180347	3.74389
X15567.2	15567-2	T-cell surface glycoprotein CD3 zeta chain	CD247	-0.0967173	0.189103	0.723301
X15569.15	15569-15	Collagen Type II	COL2A1	-0.0671167	0.362714	0.440436
X15570.99	15570-99	Complement receptor type 2	CR2	-0.330824	3.98893e-06	5.39914
X15573.110	15573-110	Neurocan core protein	NCAN	-0.150252	0.0406595	1.39084
X15574.37	15574-37	Cyclin-A2	CCNA2	-0.013128	0.858847	0.0660843
X15576.158	15576-158	Eosinophil cationic protein	RNASE3	0.275946	0.000137668	3.86117
X15579.26	15579-26	Ectonucleotide pyrophosphatase/phosphodiesterase family member 6	ENPP6	-0.146294	0.0463201	1.33423
X15580.2	15580-2	Ephrin type-A receptor 7	EPHA7	-0.0444843	0.546579	0.262347
X15581.16	15581-16	Fibronectin type 3 and ankyrin repeat domains protein 1	FANK1	-0.100097	0.174032	0.75937
X15582.25	15582-25	Ficolin-1	FCN1	-0.0377661	0.608811	0.215517
X15583.18	15583-18	Fc receptor-like B	FCRLB	-0.0422278	0.56713	0.246317
X15584.9	15584-9	Complement factor H-related protein 2	CFHR2	0.117219	0.111076	0.95438
X15585.304	15585-304	Fibulin-5	FBLN5	0.386844	4.92134e-08	7.30792
X15587.20	15587-20	Folate receptor beta	FOLR2	0.21958	0.00260118	2.58483
X15588.17	15588-17	Alpha-galactosidase A	GLA	-0.177093	0.015602	1.80682
X15589.1	15589-1	Vitamin D-binding protein	GC	-0.311415	1.51446e-05	4.81974
X15591.28	15591-28	Glutathione peroxidase 1	GPX1	-0.0269394	0.715116	0.145623
X15594.47	15594-47	Serine protease HTRA1	HTRA1	0.423366	1.73802e-09	8.75994
X15596.7	15596-7	Protein HEXIM1	HEXIM1	0.0276089	0.708354	0.14975
X15602.43	15602-43	Interleukin-6 receptor subunit alpha	IL6R	0.0161136	0.8272	0.0823893
X15603.20	15603-20	Integrin alpha-2	ITGA2	-0.00237681	0.974315	0.0113006
X15604.18	15604-18	Mitogen-activated protein kinase 9	MAPK9	0.143951	0.0499713	1.30128
X15606.19	15606-19	Keratin, type I cytoskeletal 19	KRT19	0.0593699	0.420849	0.375874
X15607.56	15607-56	Pyruvate kinase PKLR	PKLR	-0.283325	8.9066e-05	4.05029
X15608.5	15608-5	Ribosomal protein S6 kinase beta-1	RPS6KB1	-0.0746528	0.311214	0.506941
X15610.72	15610-72	Cytosol aminopeptidase	LAP3	0.0790558	0.283456	0.547515
X15612.5	15612-5	Protein lin-7 homolog B	LIN7B	0.0678701	0.357339	0.44692
X15613.16	15613-16	Pancreatic triacylglycerol lipase	PNLIP	-0.140219	0.0562776	1.24966
X15614.168	15614-168	Leukocyte immunoglobulin-like receptor subfamily A member 2	LILRA2	9.60427e-05	0.998962	0.000451058
X15615.8	15615-8	Leukocyte immunoglobulin-like receptor subfamily B member 3	LILRB3	0.0300855	0.68354	0.165236
X15617.8	15617-8	Cytokine SCM-1 beta	XCL2	0.046795	0.525921	0.279079
X15619.49	15619-49	Myelin-oligodendrocyte glycoprotein	MOG	-0.104777	0.15466	0.810621
X15620.4	15620-4	Neuroligin-1	NLGN1	0.248809	0.000616064	3.21037
X15622.13	15622-13	Opioid-binding protein/cell adhesion molecule	OPCML	0.19983	0.00624587	2.20441
X15623.1	15623-1	Programmed cell death protein 1	PDCD1	-0.129691	0.0776829	1.10967
X15626.223	15626-223	Basement membrane-specific heparan sulfate proteoglycan core protein	HSPG2	0.14551	0.0475165	1.32316
X15627.83	15627-83	RAC-alpha serine/threonine-protein kinase	AKT1	0.0860268	0.243006	0.614382
X15631.18	15631-18	Pregnancy-specific beta-1-glycoprotein 1	PSG1	0.10168	0.167291	0.776528
X15633.6	15633-6	Retinol-binding protein 4	RBP4	0.108003	0.142286	0.846837
X15634.139	15634-139	Slit homolog 1 protein	SLIT1	-0.067887	0.35722	0.447065
X15635.4	15635-4	SPARC-related modular calcium-binding protein 2	SMOC2	0.408525	7.09948e-09	8.14877
X15636.49	15636-49	VPS10 domain-containing receptor SorCS1	SORCS1	0.247064	0.000674714	3.17088
X15637.38	15637-38	VPS10 domain-containing receptor SorCS3	SORCS3	-0.126169	0.0861664	1.06466
X15640.54	15640-54	Transgelin	TAGLN	0.632539	3.52636e-22	21.4527
X15641.20	15641-20	Tomoregulin-1	TMEFF1	0.177821	0.0151745	1.81889
X15644.1	15644-1	Biotinidase	BTD	-0.446189	1.73965e-10	9.75954
X15653.9	15653-9	Collagen alpha-1(X) chain	COL10A1	0.424797	1.51205e-09	8.82043
X15666.21	15666-21	Bone morphogenetic protein 2	BMP2	-0.0391983	0.595284	0.225275
X15667.39	15667-39	Bone morphogenetic protein 4	BMP4	0.128416	0.0806733	1.09327
X15668.19	15668-19	Bone morphogenetic protein 8B	BMP8B	-0.258272	0.000372002	3.42945
X15669.7	15669-7	Serine/threonine-protein kinase B-raf	BRAF	-0.0387684	0.59933	0.222334
X15670.15	15670-15	Complement C1q-like protein 2	C1QL2	-0.295404	4.2519e-05	4.37142
X15674.3	15674-3	B-cell antigen receptor complex-associated protein alpha chain	CD79A	-0.0160521	0.82785	0.0820483
X15675.3	15675-3	CCAAT/enhancer-binding protein beta	CEBPB	-0.224867	0.00203065	2.69237
X15678.71	15678-71	Dickkopf-related protein 2	DKK2	0.161434	0.0277161	1.55727
X15686.49	15686-49	Inhibin beta C chain	INHBC	-0.0833152	0.258234	0.587987
X15688.30	15688-30	Protein ERGIC-53	LMAN1	-0.165408	0.0240568	1.61876
X15692.300	15692-300	Nodal homolog	NODAL	0.0104555	0.887367	0.051897
X15693.9	15693-9	Progesterone receptor	PGR	0.398431	1.77924e-08	7.74977
X15698.6	15698-6	Alpha-taxilin	TXLNA	0.108102	0.14192	0.847956
X16015.19	16015-19	Alanine aminotransferase 1	GPT	-0.185389	0.0112989	1.94696
X16021.30	16021-30	Cadherin-8	CDH8	-0.14192	0.0533263	1.27306
X16035.8	16035-8	Vascular endothelial growth factor receptor 3	FLT4	-0.289427	6.15599e-05	4.2107
X16043.30	16043-30	SHC-transforming protein 1:Phosphotyrosine Interaction Domain	SHC1	0.0121414	0.869356	0.0608024
X16055.3	16055-3	Complement factor H-related protein 5	CFHR5	-0.127288	0.0833949	1.07886
X16057.6	16057-6	Cation-independent mannose-6-phosphate receptor	IGF2R	-0.0699495	0.342765	0.465003
X16060.99	16060-99	Nidogen-2	NID2	0.0340689	0.64434	0.190885
X16070.7	16070-7	Wnt inhibitory factor 1	WIF1	0.00665769	0.928138	0.0323874
X16074.12	16074-12	GRB2-related adapter protein 2	GRAP2	-0.0910807	0.21632	0.664903
X16079.2	16079-2	Tyrosine-protein kinase Tec	TEC	-0.0598977	0.416724	0.380152
X16081.38	16081-38	Aldo-keto reductase family 1 member B10	AKR1B10	-0.251053	0.000547536	3.26159
X16288.17	16288-17	Ephrin type-A receptor 4	EPHA4	-0.0648994	0.378821	0.421566
X16292.288	16292-288	Gastric inhibitory polypeptide	GIP	0.194706	0.00774326	2.11108
X16293.1	16293-1	Somatoliberin	GHRH	0.212396	0.0036091	2.4426
X16296.43	16296-43	Leucine-rich repeat-containing G-protein coupled receptor 5	LGR5	-0.195166	0.00759669	2.11938
X16297.14	16297-14	Roundabout homolog 4	ROBO4	-0.0207638	0.778479	0.108753
X16298.84	16298-84	Group IID secretory phospholipase A2	PLA2G2D	-0.0943615	0.200157	0.698629
X16299.13	16299-13	T-cell immunoreceptor with Ig and ITIM domains	TIGIT	-0.0512073	0.487606	0.311931
X16300.4	16300-4	Triggering receptor expressed on myeloid cells 2	TREM2	0.444479	2.0795e-10	9.68204
X16302.11	16302-11	BPI fold-containing family A member 2	BPIFA2	-0.142977	0.0515569	1.28771
X16304.6	16304-6	Leucine-rich repeat-containing G-protein coupled receptor 4	LGR4	-0.0318787	0.66578	0.176669
X16305.10	16305-10	Cadherin-11:Extracellular domain	CDH11	0.0378192	0.608307	0.215877
X16307.22	16307-22	Netrin receptor UNC5D	UNC5D	0.132811	0.0707451	1.1503
X16308.14	16308-14	B- and T-lymphocyte attenuator	BTLA	-0.0286924	0.697458	0.156482
X16309.30	16309-30	Dickkopf-like protein 1	DKKL1	-0.169716	0.020567	1.68683
X16312.45	16312-45	Cadherin-6	CDH6	-0.00878646	0.905255	0.0432291
X16315.105	16315-105	Vascular endothelial growth factor receptor 1	FLT1	0.00201689	0.978203	0.00957079
X16317.20	16317-20	Desmoglein-3	DSG3	-0.0855326	0.245734	0.609535
X16318.12	16318-12	Serine/threonine-protein kinase receptor R3	ACVRL1	0.239223	0.00100742	2.99679
X16320.139	16320-139	CD320 antigen	CD320	0.256214	0.000415815	3.3811
X16322.10	16322-10	Marginal zone B- and B1-cell-specific protein	MZB1	0.136469	0.0632635	1.19885
X16323.8	16323-8	Neurexin-3	NRXN3	0.284827	8.13929e-05	4.08941
X16324.38	16324-38	Toll-like receptor 1:Extracellular domain	TLR1	-0.141545	0.0539653	1.26789
X16536.3	16536-3	High mobility group protein HMG-I/HMG-Y	HMGA1	0.0712373	0.333931	0.476343
X16551.14	16551-14	Signal transducer and activator of transcription 5B	STAT5B	-0.139443	0.0576679	1.23907
X16558.2	16558-2	Myocilin	MYOC	0.104284	0.156622	0.805146
X16561.9	16561-9	Alpha-1B-glycoprotein	A1BG	0.00230968	0.97504	0.0109774
X16583.8	16583-8	Bis(5'-nucleosyl)-tetraphosphatase [asymmetrical]	NUDT2	0.0401559	0.586317	0.231868
X16585.16	16585-16	N-acetyllactosaminide beta-1,3-N-acetylglucosaminyltransferase 4	B3GNT4	-0.100276	0.17326	0.761303
X16587.1	16587-1	Beta-casein	CSN2	-0.0425877	0.563828	0.248854
X16588.10	16588-10	78 kDa glucose-regulated protein	HSPA5	0.255576	0.000430333	3.36619
X16591.71	16591-71	Acidic mammalian chitinase	CHIA	-0.0750967	0.308337	0.510974
X16593.3	16593-3	FAS-associated death domain protein	FADD	-0.308508	1.8349e-05	4.73639
X16594.44	16594-44	Fas apoptotic inhibitory molecule 1	FAIM	0.336322	2.68767e-06	5.57062
X16596.25	16596-25	Glutaredoxin-3	GLRX3	-0.107039	0.145904	0.835932
X16597.11	16597-11	Glutaredoxin-related protein 5, mitochondrial	GLRX5	-0.0309023	0.675428	0.170421
X16599.38	16599-38	GPN-loop GTPase 1	GPN1	0.0882964	0.230751	0.636856
X16605.2	16605-2	Complement C1q and tumor necrosis factor-related protein 9A	C1QTNF9	0.058458	0.428032	0.368524
X16606.85	16606-85	Aldose reductase	AKR1B1	0.345378	1.37927e-06	5.86035
X16607.78	16607-78	Gelsolin	GSN	-0.0351431	0.633929	0.197959
X16609.106	16609-106	Kin of IRRE-like protein 2	KIRREL2	0.0641329	0.384489	0.415116
X16610.13	16610-13	Low-density lipoprotein receptor-related protein 10	LRP10	0.388562	4.24281e-08	7.37235
X16612.28	16612-28	Syndecan-3	SDC3	-0.353179	7.63287e-07	6.11731
X16613.3	16613-3	Cadherin-17	CDH17	-0.142334	0.0526276	1.27879
X16614.27	16614-27	R-spondin-1	RSPO1	0.647191	1.85694e-23	22.7312
X16616.137	16616-137	Beta-enolase	ENO3	-0.181815	0.0130043	1.88591
X16617.14	16617-14	Caspase-14	CASP14	-0.074332	0.313303	0.504035
X16618.7	16618-7	Early activation antigen CD69	CD69	0.156949	0.0324079	1.48935
X16620.26	16620-26	Lymphocyte antigen 75	LY75	0.0642765	0.383423	0.416322
X16621.77	16621-77	NAD(P)H-hydrate epimerase	NAXE	0.212562	0.0035823	2.44584
X16746.12	16746-12	Activin B	INHBB	-0.140612	0.055583	1.25506
X16748.1	16748-1	Bone morphogenetic protein 3	BMP3	-0.177023	0.0156442	1.80565
X16749.79	16749-79	Growth/differentiation factor 10	GDF10	-0.0729389	0.322484	0.491492
X16751.15	16751-15	Natriuretic peptides B	NPPB	0.43146	7.83491e-10	9.10597
X16753.46	16753-46	Collagen alpha-2(VI) chain	COL6A2	0.1179	0.109002	0.962564
X16754.40	16754-40	Peripheral plasma membrane protein CASK	CASK	-0.163405	0.0258454	1.58762
X16755.195	16755-195	Growth/differentiation factor 3	GDF3	-0.284973	8.06781e-05	4.09324
X16756.30	16756-30	Growth/differentiation factor 7	GDF7	0.0129564	0.860673	0.065162
X16758.96	16758-96	Hepatoma-derived growth factor	HDGF	0.149463	0.0417388	1.37946
X16760.2	16760-2	Interleukin-26	IL26	-0.245885	0.000717233	3.14434
X16763.11	16763-11	Leukocyte cell-derived chemotaxin-2	LECT2	-0.354911	6.67849e-07	6.17532
X16765.52	16765-52	Platelet basic protein	PPBP	-0.0990083	0.178788	0.747662
X16768.3	16768-3	Junction plakoglobin	JUP	0.0665877	0.366517	0.435905
X16769.20	16769-20	Ras-related C3 botulinum toxin substrate 3	RAC3	0.00143131	0.984531	0.00677065
X16770.3	16770-3	Lithostathine-1-beta	REG1B	0.338855	2.23498e-06	5.65073
X16773.29	16773-29	Signal peptide, CUB and EGF-like domain-containing protein 3	SCUBE3	0.0417896	0.571163	0.24324
X16780.6	16780-6	Internal Use Only: Heat shock 70 kDa protein 1A	HSPA1A	0.340656	1.9582e-06	5.70814
X16781.2	16781-2	Cytosolic endo-beta-N-acetylglucosaminidase	ENGASE	0.000174368	0.998115	0.000819255
X16785.45	16785-45	Defensin-5	DEFA5	0.318285	9.54431e-06	5.02026
X16792.4	16792-4	Sialic acid-binding Ig-like lectin 5	SIGLEC5	0.17618	0.016154	1.79172
X16802.31	16802-31	OCIA domain-containing protein 1	OCIAD1	-0.218273	0.00276297	2.55862
X16803.4	16803-4	Calretinin	CALB2	-0.0171487	0.816292	0.0881546
X16805.5	16805-5	cGMP-specific 3',5'-cyclic phosphodiesterase	PDE5A	0.0370826	0.615314	0.210903
X16807.35	16807-35	Troponin T, fast skeletal muscle	TNNT3	-0.278714	0.000117092	3.93147
X16809.1	16809-1	Nucleoside diphosphate kinase, mitochondrial	NME4	0.133013	0.0703151	1.15295
X16810.3	16810-3	Rab GDP dissociation inhibitor alpha	GDI1	0.0100434	0.891779	0.0497429
X16814.13	16814-13	Four and a half LIM domains protein 1	FHL1	-0.11344	0.123155	0.909548
X16818.200	16818-200	CUB domain-containing protein 1	CDCP1	0.513668	6.4952e-14	13.1874
X16823.75	16823-75	Apolipoprotein L3	APOL3	-0.0864874	0.240483	0.618916
X16825.20	16825-20	Ataxin-3	ATXN3	-0.0764039	0.299968	0.522925
X16828.8	16828-8	Collagen alpha-1(VI) chain	COL6A1	0.0987995	0.179711	0.745426
X16831.7	16831-7	Docking protein 1	DOK1	0.0305163	0.679257	0.167966
X16836.1	16836-1	Complement factor H-related protein 3	CFHR3	-0.207234	0.00453805	2.34313
X16845.15	16845-15	Myelin protein zero-like protein 1	MPZL1	0.108144	0.141761	0.848442
X16847.39	16847-39	Ras-related protein Rab-3B	RAB3B	-0.0121843	0.868899	0.0610309
X16850.5	16850-5	Regulator of G-protein signaling 5	RGS5	-0.183279	0.01228	1.9108
X16851.50	16851-50	Protein SCO2 homolog, mitochondrial	SCO2	0.0632993	0.390711	0.408144
X16852.10	16852-10	Na(+)/H(+) exchange regulatory cofactor NHE-RF3	PDZK1	-0.195913	0.00736424	2.13287
X16853.5	16853-5	Nicotinamide riboside kinase 1	NMRK1	0.0393765	0.593611	0.226498
X16854.17	16854-17	U6 snRNA-associated Sm-like protein LSm4	LSM4	-0.254106	0.000465591	3.332
X16856.79	16856-79	Microtubule-associated protein RP/EB family member 2	MAPRE2	0.144926	0.0484235	1.31494
X16857.2	16857-2	Ras-related protein Rab-2A	RAB2A	0.166452	0.0231678	1.63512
X16858.384	16858-384	Reticulocalbin-3	RCN3	-0.154814	0.0348688	1.45756
X16859.100	16859-100	Endophilin-B1	SH3GLB1	-0.0747741	0.310426	0.508042
X16863.47	16863-47	N-acylneuraminate-9-phosphatase	NANP	0.0786381	0.286015	0.543611
X16865.62	16865-62	TATA-binding protein-associated factor 2N	TAF15	0.241324	0.000905939	3.0429
X16867.76	16867-76	Cyclin-dependent kinase 16	CDK16	0.0207852	0.778256	0.108877
X16872.248	16872-248	Maleylacetoacetate isomerase	GSTZ1	0.0452657	0.539549	0.267969
X16875.13	16875-13	Protein mago nashi homolog 2	MAGOHB	0.108594	0.140103	0.853551
X16877.19	16877-19	Methionine-R-sulfoxide reductase B2, mitochondrial	MSRB2	-0.0285329	0.699058	0.155487
X16882.27	16882-27	14 kDa phosphohistidine phosphatase	PHPT1	-0.0539561	0.464513	0.333002
X16883.57	16883-57	Ras-related protein Rab-4A	RAB4A	0.0592618	0.421697	0.375
X16885.49	16885-49	Microtubule-associated protein RP/EB family member 3	MAPRE3	0.0594352	0.420337	0.376402
X16887.29	16887-29	Peptidyl-tRNA hydrolase 2, mitochondrial	PTRH2	0.0308631	0.675816	0.170171
X16890.37	16890-37	ADAMTS-like protein 1	ADAMTSL1	0.50058	3.44688e-13	12.4626
X16892.23	16892-23	Ectonucleotide pyrophosphatase/phosphodiesterase family member 2	ENPP2	0.133419	0.0694537	1.1583
X16899.59	16899-59	Oxysterol-binding protein-related protein 9	OSBPL9	-0.0353762	0.631679	0.199503
X16900.29	16900-29	MAM domain-containing glycosylphosphatidylinositol anchor protein 1	MDGA1	-0.00676305	0.927004	0.0329184
X16902.17	16902-17	Lysosome-associated membrane glycoprotein 1	LAMP1	-0.0085776	0.907497	0.0421548
X16907.3	16907-3	Cell adhesion molecule 2	CADM2	0.203497	0.00533916	2.27253
X16908.5	16908-5	Oligodendrocyte-myelin glycoprotein	OMG	-0.190138	0.00933818	2.02974
X16913.8	16913-8	Ribonuclease T2	RNASET2	0.183009	0.0124111	1.90619
X16914.104	16914-104	Monocyte differentiation antigen CD14, soluble	CD14	0.153366	0.0366251	1.43622
X16915.153	16915-153	Semaphorin-4A	SEMA4A	-0.130283	0.0763277	1.11732
X16916.19	16916-19	SLIT and NTRK-like protein 6	SLITRK6	-0.025192	0.73287	0.134973
X16918.198	16918-198	Toll-like receptor 3	TLR3	-0.102852	0.162424	0.789349
X16919.1	16919-1	Acyl-CoA-binding protein	DBI	0.42757	1.15209e-09	8.93851
X16922.53	16922-53	Plexin-B3	PLXNB3	0.127713	0.0823607	1.08428
X16923.20	16923-20	Profilin-2	PFN2	-0.00660267	0.92873	0.0321103
X16926.44	16926-44	Alkaline phosphatase, tissue-nonspecific isozyme	ALPL	-0.0302421	0.681981	0.166227
X16927.9	16927-9	Coagulation factor XIII	F13B | F13A1	0.00783537	0.91547	0.0383558
X16932.5	16932-5	Estrogen sulfotransferase	SULT1E1	-0.0722062	0.327382	0.484946
X17137.160	17137-160	Hemoglobin subunit beta	HBB	-0.246037	0.000711606	3.14776
X17138.8	17138-8	Glutathione S-transferase A1	GSTA1	-0.175812	0.0163806	1.78567
X17140.57	17140-57	Platelet-derived growth factor D	PDGFD	-0.0878171	0.233302	0.632081
X17145.1	17145-1	Protein S100-A8/A9 heterodimer	S100A9 | S100A8	0.119921	0.103023	0.987066
X17148.7	17148-7	Flavin reductase (NADPH)	BLVRB	-0.241112	0.00091576	3.03822
X17150.8	17150-8	10 kDa heat shock protein, mitochondrial	HSPE1	0.0911124	0.21616	0.665225
X17151.84	17151-84	Interferon regulatory factor 3	IRF3	0.0786604	0.285878	0.543819
X17152.10	17152-10	Killer cell immunoglobulin-like receptor 2DS4	KIR2DS4	-0.117739	0.109488	0.960633
X17153.46	17153-46	Killer cell immunoglobulin-like receptor 2DL3	KIR2DL3	0.0144893	0.844386	0.0734589
X17154.2	17154-2	Prostaglandin E synthase 3	PTGES3	-0.249946	0.000580428	3.23625
X17155.1	17155-1	Vacuolar protein sorting-associated protein 28 homolog	VPS28	-0.210084	0.00400166	2.39776
X17156.72	17156-72	Serine/threonine-protein kinase DCLK1	DCLK1	0.315881	1.12322e-05	4.94953
X17158.17	17158-17	Ubiquitin-conjugating enzyme E2 G1	UBE2G1	0.0421308	0.568021	0.245635
X17161.1	17161-1	Dolichyl-diphosphooligosaccharide--protein glycosyltransferase 48 kDa subunit	DDOST	0.328581	4.67612e-06	5.33011
X17163.117	17163-117	Annexin A3	ANXA3	-0.174978	0.0169058	1.77196
X17164.15	17164-15	Annexin A4	ANXA4	0.0254848	0.729885	0.136746
X17165.1	17165-1	Beta-thromboglobulin	PPBP	-0.00991286	0.893177	0.0490625
X17166.4	17166-4	Fibroblast growth factor 8 isoform F	FGF8	-1.49192e-05	0.999839	7.00363e-05
X17170.15	17170-15	Calcitonin gene-related peptide 2	CALCB	0.196252	0.00726104	2.139
X17172.19	17172-19	Statherin	STATH	-0.0729725	0.32226	0.491793
X17175.5	17175-5	Dual specificity mitogen-activated protein kinase kinase 6	MAP2K6	-0.142132	0.0529665	1.276
X17176.13	17176-13	PC4 and SFRS1-interacting protein	PSIP1	0.186131	0.0109704	1.95978
X17195.43	17195-43	BAG family molecular chaperone regulator 1	BAG1	-0.0789849	0.283889	0.546852
X17196.5	17196-5	ATP-dependent Clp protease proteolytic subunit, mitochondrial	CLPP	0.138805	0.058832	1.23039
X17199.43	17199-43	Hypoxia-inducible factor 1-alpha inhibitor	HIF1AN	-0.00798084	0.913907	0.0390981
X17200.50	17200-50	Killer cell immunoglobulin-like receptor 2DL1	KIR2DL1	-0.239929	0.000972185	3.01225
X17202.37	17202-37	Programmed cell death protein 4	PDCD4	0.0205446	0.780757	0.107484
X17204.17	17204-17	Phenylethanolamine N-methyltransferase	PNMT	0.0175328	0.812252	0.0903095
X17205.21	17205-21	Ras-related protein Rab-5A	RAB5A	0.0711859	0.334281	0.475889
X17209.27	17209-27	Sulfotransferase family cytosolic 2B member 1	SULT2B1	-0.146103	0.0466094	1.33153
X17210.2	17210-2	T-cell leukemia/lymphoma protein 1A	TCL1A	-0.163394	0.0258558	1.58744
X17224.12	17224-12	Mimecan	OGN	0.294231	4.57539e-05	4.33957
X17231.1	17231-1	Plastin-2	LCP1	-0.1735	0.017872	1.74783
X17319.1	17319-1	Selenoprotein H	SELENOH	-0.025964	0.725007	0.139658
X17320.19	17320-19	L-aminoadipate-semialdehyde dehydrogenase-phosphopantetheinyl transferase	AASDHPPT	0.0652369	0.376341	0.424418
X17325.10	17325-10	Guanylate kinase	GUK1	-0.0225662	0.759813	0.119293
X17326.44	17326-44	Dual specificity protein phosphatase 23	DUSP23	0.00377176	0.959251	0.0180677
X17327.3	17327-3	Protein canopy homolog 3	CNPY3	0.291854	5.30261e-05	4.27551
X17329.2	17329-2	3-hydroxybutyrate dehydrogenase type 2	BDH2	-0.136644	0.0629217	1.2012
X17331.138	17331-138	Kremen protein 1	KREMEN1	0.0373492	0.612774	0.2127
X17332.3	17332-3	Poly(ADP-ribose) glycohydrolase ARH3	ADPRS	0.0551441	0.454723	0.342253
X17333.20	17333-20	Medium-chain specific acyl-CoA dehydrogenase, mitochondrial	ACADM	0.107326	0.14482	0.839173
X17335.18	17335-18	Vesicle-associated membrane protein 2	VAMP2	-0.10067	0.17157	0.765558
X17336.54	17336-54	Cyclic AMP-responsive element-binding protein 3-like protein 2	CREB3L2	-0.13408	0.0680732	1.16702
X17337.1	17337-1	Transcriptional repressor protein YY1	YY1	-0.0460881	0.532199	0.273926
X17341.89	17341-89	Acetyl-CoA acetyltransferase, cytosolic	ACAT2	-0.0310272	0.674191	0.171217
X17342.13	17342-13	Anterior gradient protein 3	AGR3	-0.0086037	0.907217	0.042289
X17343.6	17343-6	Syntaphilin	SNPH	0.0624246	0.397304	0.400877
X17344.23	17344-23	Stomatin-like protein 1	STOML1	-0.151212	0.0393773	1.40475
X17345.12	17345-12	Prostaglandin reductase 3	PTGR3	0.0365361	0.620535	0.207234
X17346.61	17346-61	Follicular dendritic cell secreted peptide	FDCSP	-0.0378593	0.607927	0.216149
[truncated: 5,270 more rows]

## Sheet: ST5
DNAmlogCRP & plasma proteome enrichment
Downregulated pathways | rho<-0.25 (Nprot=172)										0	Downregulated pathways | rho<-0.3 (Nprot=80)										0
Database	Term	Log10(p)	P-value	Genes				Enrichr link		0	Database	Term	Log10(p)	P-value	Genes				Enrichr link		0
GO:MF	Transmembrane Receptor Protein Tyrosine Kinase Activity	-3.51871	0.000302892	NTRK2;NELL1;FLT4;KIT;KDR;TYRO3;EGFR						0	GO:MF	Vascular Endothelial Growth Factor Receptor Activity	-4.43208	3.69758e-05	NELL1;FLT4;KDR						0
	Vascular Endothelial Growth Factor Receptor Activity	-3.44019	0.000362917	NELL1;FLT4;KDR						0		Transmembrane Receptor Protein Tyrosine Kinase Activity	-3.47031	0.000338606	NELL1;FLT4;KIT;KDR;EGFR						0
	Semaphorin Receptor Binding	-2.93492	0.00116168	SEMA6D;SEMA4C;SEMA3G;SEMA4G						0		Dinucleotide Phosphatase Activity	-3.33517	0.000462203	CILP2;ENPP5						0
	Dinucleotide Phosphatase Activity	-2.67159	0.00213016	CILP2;ENPP5						0		Endopeptidase Inhibitor Activity	-3.1397	0.000724934	ITIH2;SPINT1;SPOCK2;SERPINF2;SPINK9;SERPINA4						0
	Endopeptidase Inhibitor Activity	-2.64527	0.00226325	ITIH2;SPINT1;AHSG;SERPINC1;SPOCK2;SERPINF2;SPINK9;SERPINA4						0		Transmembrane Receptor Protein Kinase Activity	-3.00175	0.000995971	FLT4;KIT;KDR;EGFR						0
GO:BP	Axonogenesis	-6.19881	6.32689e-07	NOTCH1;SEMA6D;APLP1;SEMA4C;SEMA3G;SEMA4G;L1CAM;ISL1;NELL1;BOC;CNTN1;NRCAM;CNTN4;B4GALT6;NEO1						0	GO:BP	Axon Guidance	-5.19055	6.44838e-06	NELL1;NOTCH1;SEMA6D;BOC;SEMA3G;CNTN1;NCAM1;CNTN4;NEO1						0
	Neuron Projection Guidance	-5.40585	3.92776e-06	NELL1;NOTCH1;SEMA6D;BOC;SEMA4C;CNTN1;SEMA3G;NRCAM;CNTN4;SEMA4G;L1CAM;NEO1						0		Neuron Projection Guidance	-4.87472	1.33439e-05	NELL1;NOTCH1;SEMA6D;BOC;SEMA3G;CNTN1;CNTN4;NEO1						0
	Axon Guidance	-5.29697	5.04691e-06	NOTCH1;SEMA6D;SEMA4C;SEMA3G;SEMA4G;L1CAM;NELL1;BOC;CNTN1;NRCAM;NCAM1;CNTN4;NEO1						0		Positive Regulation Of Cell Motility	-4.83851	1.45041e-05	NOTCH1;FLT4;SEMA6D;MGAT5;SPOCK2;KIT;KDR;SEMA3G;CNTN1;EGFR						0
	Central Nervous System Development	-4.14526	7.15712e-05	CA10;BTD;GSN;AMIGO1;APLP1;DNER;AMIGO2;ADAM23;CNTN1;ADAM22;NRCAM;CNTN4						0		Axonogenesis	-4.78279	1.64895e-05	NELL1;NOTCH1;SEMA6D;BOC;APLP1;SEMA3G;CNTN1;CNTN4;NEO1						0
	Nervous System Development	-4.00639	9.85393e-05	GDF11;GSN;APLP1;ADAM22;L1CAM;EGFR;NELL1;BTD;SPOCK2;BOC;DNER;ADAM23;TYRO3;NRCAM;CNTN4;CDON						0		Nervous System Development	-4.42309	3.7749e-05	GDF11;NELL1;BTD;SPOCK2;BOC;DNER;APLP1;ADAM22;CNTN4;EGFR;CDON						0
KEGG	Cell adhesion molecules	-3.0417	0.00090845	SELL;ICAM2;CNTN1;NRCAM;NCAM1;NCAM2;L1CAM;NEO1;NECTIN1						0	KEGG	Proximal tubule bicarbonate reclamation	-1.95556	0.0110773	CA4;ATP1B2						0
	Carbohydrate digestion and absorption	-2.8414	0.00144078	AMY2A;AMY2B;ATP1B2;ATP1B1						0		Nitrogen metabolism	-1.83351	0.0146722	CA4;CA6						0
	Proximal tubule bicarbonate reclamation	-2.34543	0.00451408	CA4;ATP1B2;ATP1B1						0		Adherens junction	-1.68329	0.0207352	PTPRJ;EGFR;NECTIN1						0
	Arachidonic acid metabolism	-2.04112	0.00909653	GGT5;HPGDS;PLA2G12B;GPX3						0		Taurine and hypotaurine metabolism	-1.60333	0.0249268	GGT5						0
	Salivary secretion	-2.04112	0.00909653	AMY2A;AMY2B;ATP1B2;ATP1B1						0		Breast cancer	-1.60088	0.0250678	NOTCH1;FLT4;KIT;EGFR						0
Reac	L1CAM Interactions	-3.95177	0.000111746	CHL1;NCAN;CNTN1;NRCAM;NCAM1;L1CAM;EGFR;SCN2B						0	Reac	L1CAM Interactions	-3.19831	0.000633422	CHL1;CNTN1;NCAM1;EGFR;SCN2B						0
	Regulation Of IGF Transport And Uptake By IGFBPs	-3.69946	0.000199776	PROC;ITIH2;IGFBP5;AHSG;SERPINC1;TMEM132A;GPC3;APOA1;IGFALS;NOTUM						0		Erythrocytes Take Up Oxygen And Release Carbon Dioxide	-3.03769	0.00091688	CA4;HBA1						0
	Post-translational Protein Phosphorylation	-3.60489	0.000248374	PROC;ITIH2;IGFBP5;AHSG;SERPINC1;TMEM132A;GPC3;APOA1;NOTUM						0		Neurotransmitter Clearance	-3.03769	0.00091688	ACHE;BCHE						0
	Defective CHST3 Causes SEDCJD	-3.20584	0.000622529	NCAN;BGN;CHST3						0		Myogenesis	-2.86863	0.00135323	BOC;NEO1;CDON						0
	Diseases Of Glycosylation	-3.18527	0.000652723	NOTCH1;ADAMTS13;MUCL1;NCAN;BGN;GPC3;THSD1;CHST3						0		Activated NOTCH1 Transmits Signal To Nucleus	-2.79792	0.00159251	NOTCH1;DNER;CNTN1						0
Wiki	Cardiac Progenitor Differentiation	-2.82396	0.00149982	NOTCH1;KIT;KDR;NCAM1;ISL1						0	Wiki	Neovascularisation Processes	-3.25344	0.0005579	NOTCH1;FLT4;KIT;KDR						0
	Cocaine Metabolism	-2.67159	0.00213016	BCHE;CYP3A4						0		Cardiac Progenitor Differentiation	-3.19958	0.000631566	NOTCH1;KIT;KDR;NCAM1						0
	Complement And Coagulation Cascades	-2.63472	0.00231889	C8G;PROC;C7;SERPINC1;SERPINF2;MASP1						0		Ras Signaling	-2.05402	0.00883045	PLA2G12B;FLT4;KIT;KDR;EGFR						0
	Irinotecan Pathway	-2.37833	0.00418479	BCHE;CYP3A4						0		Markers Of Kidney Cell Lineage	-1.9969	0.0100717	NOTCH1;KIT;KDR						0
	Neovascularisation Processes	-2.04112	0.00909653	NOTCH1;FLT4;KIT;KDR						0		Hippo Signaling Regulation Pathways	-1.99236	0.0101775	FLT4;KIT;KDR;EGFR						0
Msig DB	Apical Junction	-1.77256	0.0168827	AMIGO1;AMIGO2;ADAM23;ICAM2;CNTN1;ICAM4;EGFR;NECTIN1						0	Msig DB	Myogenesis	-1.31184	0.0487703	ACHE;NOTCH1;TCAP;NCAM1						0
	Hedgehog Signaling	-1.54261	0.0286672	ACHE;NRCAM;L1CAM						0		UV Response Dn	-1.171	0.0674536	IGFBP5;KIT;CDON						0
	Hypoxia	-1.31968	0.0478985	NDST1;NCAN;BGN;GPC3;ALDOC;EGFR;CHST3						0		Apical Junction	-0.706049	0.196766	CNTN1;EGFR;NECTIN1						0
	Oxidative Phosphorylation	-1.23133	0.0587037	PHYH;ECI1;CYCS;ATP1B1;DLD						0		Hypoxia	-0.699003	0.199985	NDST1;BGN;EGFR						0
	Myogenesis	-1.11896	0.0760401	ACHE;NOTCH1;GSN;GPX3;TCAP;NCAM1						0		Notch Signaling	-0.670655	0.213474	NOTCH1						0
Upregulated pathways | rho>0.25 (Nprot=241)										0	Upregulated pathways | rho>0.3 (Nprot=114)										0
Database	Term	-Log10(p)	P-value	Genes				Enrichr link		0	Database	Term	-Log10(p)	P-value	Genes				Enrichr link		0
GO:MF	Peptidase Inhibitor Activity	4.01192	9.72918e-05	CST3;CSTB;ITIH3;SLPI;TIMP1;CST7;WFDC2						0	GO:MF	GABA Receptor Binding	3.02746	0.000938733	GABARAPL1;GABARAP						0
	Cytokine Activity	3.238	0.000578103	CCL14;CXCL9;GDF15;IL18;INHBB;IL16;CXCL13;VEGFA;CXCL10;CXCL11;CCL3;ALKAL2;TIMP1;CCL18;LEFTY2						0		Phosphotyrosine Residue Binding	2.90794	0.00123613	LCK;PTPN11;PTPN6;CRK						0
	Chemokine Activity	3.05769	0.00087561	CCL14;CXCL10;CXCL9;CXCL11;CCL3;CXCL13;CCL18						0		Long-Chain Fatty Acid Binding	2.73153	0.00185552	FABP3;FABP4						0
	Endopeptidase Regulator Activity	3.04184	0.000908158	CST3;CSTB;ITIH3;SLPI;CST7;WFDC2						0		Protein Phosphorylated Amino Acid Binding	2.67825	0.00209775	LCK;PTPN11;PTPN6;CRK						0
	Chemokine Receptor Binding	2.93318	0.00116633	CCL14;CXCL10;CXCL9;CXCL11;CCL3;CXCL13;CCL18						0		Ubiquitin-Protein Transferase Activator Activity	2.51479	0.00305643	EFNB1;HAVCR2						0
GO:BP	Antimicrobial Humoral Response	6.89127	1.28449e-07	REG3A;CXCL9;RARRES2;RNASE6;CXCL13;LYZ;CXCL14;WFDC2;H2BC12;CXCL10;CXCL11;SLPI;H2BC21;S100A12;S100A9						0	GO:BP	Regulation Of T Cell Activation	4.44477	3.59113e-05	PYCARD;CD2;LCK;TNFRSF1B;CYRIB;B2M						0
	Neutrophil Chemotaxis	5.99841	1.00367e-06	CCL14;CXCL10;CXCL9;CXCL11;CCL3;SAA1;S100A12;CXCL13;CCL18;TREM1;S100A9;S100A8						0		Negative Regulation Of Extracellular Matrix Organization	3.73361	0.000184669	CST3;TNFRSF1B;TNFRSF1A						0
	Granulocyte Chemotaxis	5.74589	1.79518e-06	CCL14;CXCL10;CXCL9;CXCL11;CCL3;SAA1;S100A12;CXCL13;CCL18;TREM1;S100A9;S100A8						0		Ephrin Receptor Signaling Pathway	3.33635	0.000460945	EFNA1;EFNB1;EPHA10;PTPN11;CRK						0
	Neutrophil Migration	5.58654	2.59096e-06	CCL14;CXCL10;CXCL9;CXCL11;CCL3;SAA1;S100A12;CXCL13;CCL18;TREM1;S100A9;S100A8						0		Regulation Of Extracellular Matrix Constituent Secretion	2.73153	0.00185552	TNFRSF1B;TNFRSF1A						0
	Antimicrobial Humoral Immune Response Mediated By Antimicrobial Peptide	5.47757	3.32991e-06	H2BC12;REG3A;CXCL10;CXCL9;CXCL11;H2BC21;RNASE6;S100A12;CXCL13;CXCL14;S100A9						0		Microtubule Depolymerization	2.73153	0.00185552	STMN1;STMN2						0
KEGG	Systemic lupus erythematosus	7.74251	1.80921e-08	H2AW;H2AC1;H2AC15;H2AC16;H2AC17;H2AC11;C3;H2BC12;H2AC13;C9;H2BC21;H3C1;H2BU1						0	KEGG	Systemic lupus erythematosus	1.95674	0.0110473	C3;H2AW;C9;H2AC1						0
	Alcoholism	5.47757	3.32991e-06	H2AC11;H2BC12;H2AW;H2AC13;H2BC21;H3C1;H2BU1;H2AC1;H2AC15;H2AC16;H2AC17						0		Viral protein interaction with cytokine and cytokine receptor	1.9252	0.0118797	CCL14;CXCL9;TNFRSF1B;CXCL14;TNFRSF1A						0
	Neutrophil extracellular trap formation	4.34852	4.48211e-05	H2AC11;C3;H2BC12;H2AW;H2AC13;H2BC21;H3C1;H2BU1;H2AC1;H2AC15;H2AC16;H2AC17						0		Pathogenic Escherichia coli infection	1.75363	0.0176348	PYCARD;TMED10;PTPN11;PTPN6;TNFRSF1A						0
	Viral protein interaction with cytokine and cytokine receptor	3.88318	0.000130864	CCL14;CXCL10;CXCL11;CXCL9;IL18;CCL3;CXCL13;TNFRSF1B;CCL18;CXCL14;TNFRSF1A						0		PPAR signaling pathway	1.58712	0.0258749	FABP3;FABP4;DBI						0
	Cytokine-cytokine receptor interaction	2.81463	0.00153239	CCL14;IL15RA;IL1RN;CXCL9;TNFSF15;GDF15;IL18;IL16;INHBB;CXCL13;TNFRSF1B;CXCL14;TNFRSF1A;GH2;CXCL10;CXCL11;THPO;IL21R;CCL3;CCL18						0		Adipocytokine signaling pathway	1.49657	0.0318735	PTPN11;TNFRSF1B;TNFRSF1A						0
Reac	Neutrophil Degranulation	3.56336	0.000273299	CSTB;XRCC6;GCA;GMFG;GSTP1;LYZ;SRP14;TNFRSF1B;RNASE1;DDOST;C3;MMP12;CST3;PYCARD;ERP44;SLPI;GM2A;S100A12;PTPN6;OSTF1;B2M;S100A9;S100A8;TXNDC5						0	Reac	EPH-ephrin Mediated Repulsion Of Cells	3.28125	0.000523294	EFNA1;EFNB1;EPHA10;CLTA;RNASE1						0
	Interleukin-10 Signaling	3.33173	0.000465871	CXCL10;IL1RN;CCL3;IL18;TIMP1;TNFRSF1B;TNFRSF1A						0		GPVI-mediated Activation Cascade	3.25811	0.000551944	LCK;PTPN11;PTPN6;RNASE1						0
	Platelet Activation, Signaling And Aggregation	3.33042	0.000467287	ITIH3;RARRES2;PTPN11;CYRIB;RNASE1;VEGFA;APBB1IP;TMX3;THPO;LCK;TAGLN2;PTPN6;TIMP1;LEFTY2;CRK						0		PD-1 Signaling	2.96365	0.0010873	LCK;PTPN11;PTPN6						0
	Innate Immune System	3.25457	0.00055645	CSTB;REG3A;GMFG;ARPC1B;GSTP1;TREM2;SRP14;TREM1;C3;CST3;PYCARD;PPP3R1;GM2A;IFI16;S100A12;OSTF1;LBP;B2M;TXNDC5;CREBBP;XRCC6;GCA;PLA2G2A;RNASE6;PPP2R5D;PTPN11;LYZ;TNFRSF1B;RNASE1;DDOST;ATOX1;MMP12;ERP44;SLPI;LCK;SAA2;PTPN6;S100A9;CRK;S100A8						0		PECAM1 Interactions	2.96365	0.0010873	LCK;PTPN11;PTPN6						0
	Immune System	3.23046	0.000588214	EIF4A1;IL1RN;GMFG;ARPC1B;CLTA;TREM2;UBE2Z;SRP14;TREM1;PYCARD;GM2A;TIMP1;OSTF1;LBP;B2M;HAVCR2;IL15RA;RNASE6;IL18;UBE2E1;TALDO1;IL16;PPP2R5D;TNFRSF1B;RNASE1;DDOST;TNFRSF1A;MMP12;SLPI;LCK;S100A9;CRK;S100A8;CSTB;REG3A;GSTP1;C3;CST3;PPP3R1;HNRNPDL;IFI16;IL21R;CCL3;S100A12;MCL1;TXNDC5;NPDC1;CREBBP;XRCC6;GCA;TNFSF15;PLA2G2A;PTPN11;LYZ;ATOX1;VEGFA;FKBP1A;GH2;ERP44;CXCL10;SAA2;PTPN6;VIM						0		Platelet Activation, Signaling And Aggregation	2.88371	0.00130705	TMX3;LCK;RARRES2;PTPN11;PTPN6;TIMP1;CYRIB;RNASE1;CRK						0
Wiki	TYROBP Causal Network In Microglia	3.73213	0.000185298	PYCARD;APBB1IP;C3;RNASE6;IL18;CAPG;TNFRSF1B						0	Wiki	Pathogenesis Of SARS CoV 2 Mediated By Nsp9 Nsp10 Complex	3.82628	0.000149184	CRP;CD2;LCK;LBP						0
	Acquired Partial Lipodystrophy Barraquer Simons Syndrome	2.77856	0.0016651	C3;FNTA;LMNB2						0		TYROBP Causal Network In Microglia	3.57566	0.000265667	PYCARD;C3;RNASE6;CAPG;TNFRSF1B						0
	Prostaglandin Signaling	2.7594	0.00174021	PYCARD;CXCL10;CXCL9;CCL3;VEGFA						0		Fatty Acid Transporters	3.36477	0.00043175	FABP3;FABP4;DBI						0
	Network Map Of SARS CoV 2 Signaling Pathway	2.7375	0.0018302	CRP;CXCL9;ITIH3;IL18;IL16;CXCL13;CD2;CXCL10;LCK;SAA1;CCL3;SAA2;PTPN6;LBP						0		Interferon Type I Signaling Pathways	2.62621	0.00236477	LCK;PTPN11;PTPN6;CRK						0
	Pathogenesis Of SARS CoV 2 Mediated By Nsp9 Nsp10 Complex	2.59765	0.00252552	CRP;CD2;LCK;LBP						0		Fatty Acids And Lipoproteins Transport In Hepatocytes	2.42832	0.00372974	FABP3;FABP4;DBI						0
Msig DB	Inflammatory Response	3.32817	0.000469714	IL15RA;MSR1;CXCL9;TNFSF15;IL18;ADM;TNFRSF1B;MARCO;CXCL10;CXCL11;LCK;TIMP1;SLAMF1						0	Msig DB	Epithelial Mesenchymal Transition	2.78341	0.00164662	TAGLN;IGFBP4;MGP;TNC;HTRA1;COL6A3;CAPG;TIMP1;FSTL3						0
	Epithelial Mesenchymal Transition	2.71067	0.00194684	TAGLN;IGFBP4;TNC;HTRA1;PLOD3;CAPG;ENO2;FSTL3;VEGFA;SFRP1;MGP;COL6A3;TIMP1;VIM						0		IL-6/JAK/STAT3 Signaling	1.94827	0.011265	CXCL9;PLA2G2A;PTPN11;TNFRSF1B;TNFRSF1A						0
	IL-6/JAK/STAT3 Signaling	2.67585	0.00210937	IL15RA;CXCL10;CXCL9;CXCL11;PLA2G2A;PTPN11;CXCL13;TNFRSF1B;TNFRSF1A						0		Allograft Rejection	1.86119	0.0137662	CD2;CXCL9;LCK;CAPG;PTPN6;TIMP1;B2M						0
	Allograft Rejection	1.72023	0.0190443	CD2;CXCL9;LCK;IL18;IL16;CAPG;INHBB;PTPN6;TIMP1;CXCL13;B2M						0		Complement	1.77131	0.0169312	C3;GMFB;GCA;LCK;C9;TIMP1;ATOX1						0
	Estrogen Response Late	1.52766	0.0296714	PDLIM3;NXT1;IGFBP4;TFF3;PGR;PTPN6;CXCL14;S100A9						0		Xenobiotic Metabolism	1.65006	0.0223843	CRP;CBR1;GABARAPL1;IGFBP4;ANGPTL3;TNFRSF1A						0

## Sheet: ST6
DNAmGDF15 & plasma proteome enrichment
Downregulated pathways | rho<-0.25 (Nprot=259)										0	Downregulated pathways | rho<-0.3 (Nprot=103)										0
Database	Term	Log10(p)	P-value	Genes				Enrichr link		0	Database	Term	Log10(p)	P-value	Genes				Enrichr Link		0
GO:MF	Transmembrane Receptor Protein Kinase Activity	-4.12774	7.45186e-05	RET;FLT4;KIT;KDR;TYRO3;MST1R;ACVR1B;EGFR						0	GO:MF	Serine-Type Endopeptidase Activity	-4.40893	3.90008e-05	PROC;BMP1;F10;PLG;TLL1;MASP1;CTSV;HABP2						0
	Transmembrane Receptor Protein Tyrosine Kinase Activity	-3.89048	0.000128682	RET;NELL1;FLT4;KIT;KDR;TYRO3;MST1R;FGFRL1;EGFR						0		Serine-Type Peptidase Activity	-3.97156	0.000106767	PROC;BMP1;F10;PLG;TLL1;MASP1;CTSV;HABP2						0
	UDP Phosphatase Activity	-3.20574	0.000622667	ENTPD1;ENTPD3;ENTPD5						0		Endopeptidase Activity	-3.8793	0.000132038	ADAM29;ADAMTS13;PROC;BMP1;F10;ECE1;PLG;TLL1;MASP1;CTSV;HABP2						0
	Vascular Endothelial Growth Factor Receptor Activity	-2.91794	0.00120799	NELL1;FLT4;KDR						0		Transmembrane Receptor Protein Kinase Activity	-3.59833	0.000252156	RET;FLT4;KIT;KDR;EGFR						0
	GDP Phosphatase Activity	-2.91794	0.00120799	ENTPD1;ENTPD3;ENTPD5						0		Dinucleotide Phosphatase Activity	-3.1155	0.00076648	CILP2;ENPP5						0
GO:BP	Skeletal System Development	-3.55202	0.000280528	GDF11;BMP1;COL13A1;AHSG;LECT2;P3H1;BMP8B;TLL1;GDF3;IGF1;NOTUM;INHA						0	GO:BP	Proteolysis	-4.90938	1.23201e-05	RET;FCN2;ECE1;PLG;CTSV;CNDP1;ADAM29;ADAMTS13;PROC;BMP1;TLL1;KLKB1;HABP2						0
	Positive Regulation Of Cell Migration	-3.52722	0.000297019	TNFSF18;RET;GRB7;NOTCH1;F10;SEMA6D;FLT4;IGF1;SEMA4G;ACVR1B;SOD2;EGFR;NELL1;C1QBP;MGAT5;KIT;KDR;PECAM1						0		Negative Regulation Of Blood Coagulation	-4.1377	7.28281e-05	PROC;SERPINF2;PLG;KLKB1;KNG1						0
	Positive Regulation Of Transmembrane Receptor Protein Serine/Threonine Kinase Signaling Pathway	-3.31466	0.000484554	GDF11;NOTCH1;TNXB;MSTN;BMP8B;GDF3;INHBA;ACVR1B;INHA						0		Skeletal System Development	-4.0053	9.87868e-05	GDF11;BMP1;COL13A1;AHSG;LECT2;TLL1;IGF1;NOTUM						0
	Positive Regulation Of Protein Phosphorylation	-3.11453	0.000768194	GDF11;TNXB;MSTN;IL34;FMR1;FLT4;BMP8B;PTPRJ;GDF3;IGF1;PARK7;INHBA;EGFR;AURKB;GHR;FGF16;NELL1;FGF9;KDR;PECAM1;BIRC5;INHA						0		Extracellular Matrix Organization	-3.71687	0.000191926	ADAMTS13;BMP1;SPINT1;COL13A1;SERPINF2;PLG;TLL1;CTSV						0
	Positive Regulation Of Smooth Muscle Cell Migration	-2.9934	0.00101531	NELL1;IGFBP5;FGF9;IGF1						0		Protein Processing	-3.23288	0.000584958	ADAMTS13;BMP1;ECE1;TLL1;MASP1;KLKB1						0
KEGG	Vitamin digestion and absorption	-2.9934	0.00101531	BTD;APOA1;APOB;MMACHC						0	KEGG	Complement and coagulation cascades	-4.70223	1.98505e-05	CR2;PROC;F10;SERPINF2;PLG;MASP1;KLKB1;KNG1						0
	Calcium signaling pathway	-2.97571	0.00105751	RET;FGF16;CAMK1D;FGF9;STIM1;ERBB3;FLT4;KDR;MST1R;CASQ1;EGFR						0		African trypanosomiasis	-4.21756	6.05951e-05	HBB;APOA1;HBA1;APOL1;KNG1						0
	Complement and coagulation cascades	-2.58509	0.0025996	CR2;C8G;PROC;F10;SERPINF2;PLG;MASP1;KLKB1;KNG1						0		Vitamin digestion and absorption	-3.09201	0.000809083	BTD;APOA1;MMACHC						0
	African trypanosomiasis	-2.386	0.00411151	HBB;APOA1;HBA1;APOL1;KNG1						0		Calcium signaling pathway	-2.47247	0.00336926	RET;ERBB3;FLT4;KDR;CASQ1;EGFR						0
	Cytokine-cytokine receptor interaction	-2.11176	0.00773108	TNFSF18;IFNA5;GDF11;MSTN;IL10RB;IL1R2;IL10RA;IL34;IFNA2;IL19;BMP8B;GDF3;INHBA;ACVR1B;IFNA8;GHR;LTA;LTB;INHA						0		PI3K-Akt signaling pathway	-1.75855	0.017436	GHR;TNXB;ERBB3;FLT4;KIT;KDR;IGF1;SGK1;EGFR						0
Reac	Regulation Of IGF Transport And Uptake By IGFBPs	-6.77958	1.66119e-07	IGFBP5;AHSG;IGFBP3;SERPINA10;KLK13;APOA1;PLG;IGF1;APOA5;KNG1;PROC;FAM20C;IGFALS;NOTUM;APOB;APOL1;KLKB1						0	Reac	Regulation Of IGF Transport And Uptake By IGFBPs	-8.62011	2.39821e-09	IGFBP5;AHSG;SERPINA10;APOA1;PLG;IGF1;KNG1;PROC;FAM20C;IGFALS;NOTUM;APOL1;KLKB1						0
	Post-translational Protein Phosphorylation	-4.15337	7.02478e-05	PROC;IGFBP5;AHSG;IGFBP3;SERPINA10;APOA1;FAM20C;NOTUM;APOB;APOL1;APOA5;KNG1						0		Post-translational Protein Phosphorylation	-5.37393	4.22733e-06	PROC;IGFBP5;AHSG;SERPINA10;APOA1;FAM20C;NOTUM;APOL1;KNG1						0
	Phosphate Bond Hydrolysis By NTPDase Proteins	-3.20574	0.000622667	ENTPD1;ENTPD3;ENTPD5						0		Scavenging Of Heme From Plasma	-3.49481	0.000320029	APOA1;HBA1;APOL1						0
	Plasma Lipoprotein Assembly	-3.1555	0.00069904	BMP1;SAR1B;APOA1;APOB						0		Plasma Lipoprotein Assembly	-3.21184	0.000613994	BMP1;SAR1B;APOA1						0
	Plasma Lipoprotein Assembly, Remodeling, And Clearance	-2.93831	0.00115262	SCGB1D1;BMP1;SAR1B;APOA1;VLDLR;APOB;APOA5						0		Platelet Degranulation	-3.14965	0.000708512	CLEC3B;AHSG;SERPINF2;APOA1;PLG;IGF1;KNG1						0
Wiki	Complement And Coagulation Cascades	-3.75085	0.000177479	CR2;C8G;PROC;F10;SERPINF2;PLG;MASP1;KLKB1;KNG1						0	Wiki	Complement And Coagulation Cascades	-5.89952	1.26033e-06	CR2;PROC;F10;SERPINF2;PLG;MASP1;KLKB1;KNG1						0
	Vitamin B12 Metabolism	-2.81202	0.00154164	TCN1;HBB;APOA1;PLG;HBA1;APOB;SOD2						0		Complement System	-4.44891	3.55707e-05	FCN2;CR2;F10;APOA1;PLG;MASP1;CFP;KLKB1						0
	Cardiac Progenitor Differentiation	-2.80355	0.001572	NOTCH1;BMP1;KIT;KDR;INHBA;IGF1						0		Blood Clotting Cascade	-3.59417	0.000254584	F10;SERPINF2;PLG;KLKB1						0
	Network Map Of SARS CoV 2 Signaling Pathway	-2.44922	0.00355449	IL1R2;IGFBP3;SERPINA10;HBB;APOA1;CFP;CD3E;CCNB2;TPO;APOM;IGLL1;C1QBP;BIRC5;APOL1						0		Kinin Kallikrein Pathway	-2.81907	0.0015168	KLKB1;KNG1						0
	Extracellular Vesicles In The Crosstalk Of Cardiac Cells	-2.38112	0.00415797	KDR;BIRC5;IGF1;EGFR						0		Cardiac Progenitor Differentiation	-2.78821	0.00162852	BMP1;KIT;KDR;IGF1						0
Msig DB	Coagulation	-1.79392	0.0160723	PROC;BMP1;C8G;F10;PECAM1;APOA1;PLG;CTSV;ITIH1;KLKB1						0	Msig DB	Coagulation	-2.65346	0.00222098	PROC;BMP1;F10;APOA1;PLG;CTSV;KLKB1						0
	KRAS Signaling Up	-1.62888	0.0235026	FGF9;IL10RA;IGFBP3;FLT4;RGS16;PECAM1;IRF8;CD37;INHBA;BPGM						0		Apical Junction	-1.86321	0.0137023	CDH3;BMP1;AMIGO1;SDC3;EGFR;NECTIN1						0
	Bile Acid Metabolism	-1.61796	0.0241012	PHYH;ALDH1A1;APOA1;GC;GNMT						0		Xenobiotic Metabolism	-1.84706	0.0142212	TDO2;F10;SAR1B;ENTPD5;PLG;IGF1						0
	Hypoxia	-1.56306	0.0273488	NDST1;DPYSL4;PKLR;IGFBP3;SDC3;ALDOC;VLDLR;ALDOB;INHA;EGFR						0		Bile Acid Metabolism	-1.55328	0.0279721	PHYH;APOA1;GC						0
	Xenobiotic Metabolism	-1.56306	0.0273488	TDO2;F10;SAR1B;ENTPD5;IRF8;PLG;IGF1;FAH;ITIH1;GNMT						0		Complement	-1.03351	0.0925734	CR2;F10;PLG;CTSV;KLKB1						0
Upregulated pathways | rho>0.25 (Nprot=502)										0	Upregulated pathways | rho>0.3 (Nprot=339)										0
Database	Term	-Log10(p)	P-value	Genes				Enrichr link		0	Database	Term	-Log10(p)	P-value	Genes				Enrichr link		0
GO:MF	Ephrin Receptor Activity	4.18027	6.6028e-05	EPHB6;EPHA7;EPHA6;EPHA10;EPHB2;EFNA4;EPHB4						0	GO:MF	Wnt Receptor Activity	3.62148	0.000239067	FZD2;FZD5;FZD7;FZD8;ROR1						0
	Receptor Ligand Activity	3.41865	0.000381369	REG3A;CXCL9;CCL11;CSF1;REG1A;PTN;CXCL13;METRNL;DLL1;PTHLH;NPPB;GPNMB;PPY;CCL3;ALKAL2;FAM3D;TIMP1;LEFTY2;CHGB;EPHA7;NMB;TGFB1;IL15;GDF15;IL18;IL16;VEGFD;INHBA;VEGFA;GH2;CXCL10;GREM2;ANGPTL3;SCGB3A1;NBL1;CRLF1;HSPA1A						0		Ephrin Receptor Binding	3.48946	0.000323997	EFNA1;EFNB1;EFNA2;EFNA5;EFNA4;CRK						0
	Ephrin Receptor Binding	3.40747	0.000391322	EFNA1;EFNB2;EFNB1;EFNA2;EFNA5;EFNA4;CRK						0		Tumor Necrosis Factor Receptor Activity	3.33484	0.000462547	TNFRSF19;FAS;TNFRSF1B;TNFRSF1A						0
	Transmembrane-Ephrin Receptor Activity	3.39741	0.000400489	EPHB6;EPHA7;EPHA6;EPHA10;EPHB2;EFNA4						0		Transmembrane-Ephrin Receptor Activity	3.25716	0.000553146	EPHB6;EPHA6;EPHA10;EPHB2;EFNA4						0
	C3HC4-type RING Finger Domain Binding	3.31455	0.00048467	HSPA8;HSPA1B;HSPA1A						0		Receptor Antagonist Activity	3.25716	0.000553146	DKK4;PXDN;DKK2;IL18BP;DKK3						0
GO:BP	Ephrin Receptor Signaling Pathway	8.33122	4.66418e-09	EPHB6;EPHA7;EPHA6;EPHA10;MMP2;PTPN11;EFNA5;EFNA4;EFNB2;EFNA1;EFNB1;EFNA2;EPHB2;CRK;EPHB4;EPHA2						0	GO:BP	Extracellular Matrix Organization	8.86942	1.35075e-09	VIT;COL28A1;COL18A1;POSTN;TGFB1;GSN;LUM;MMP2;DPT;CAPG;MMP12;ADAMTS5;SMOC2;CCDC80;FLRT2;COL5A1;SMOC1;PXDN;COL10A1;MMP19;QSOX1;DDR2;MATN2						0
	Extracellular Matrix Organization	6.90185	1.25358e-07	VIT;COL18A1;DPT;CAPG;ADAMTS5;FLRT2;COL10A1;QSOX1;ADAMTS6;COL28A1;POSTN;TGFB1;GSN;LUM;MMP2;MMP12;SMOC2;CCDC80;COL5A1;SMOC1;PXDN;MMP19;COL9A3;DDR2;MATN2						0		Ephrin Receptor Signaling Pathway	7.62044	2.3964e-08	EPHB6;EPHA6;EPHA10;MMP2;PTPN11;EFNA5;EFNA4;EFNA1;EFNB1;EFNA2;EPHB2;CRK;EPHA2						0
	Extracellular Structure Organization	5.78538	1.63917e-06	VIT;COL28A1;POSTN;MMP2;MMP12;ADAMTS5;SMOC2;CCDC80;COL5A1;SMOC1;PXDN;COL10A1;MMP19;COL9A3;ADAMTS6;MATN2						0		Extracellular Structure Organization	6.40034	3.97795e-07	VIT;COL28A1;POSTN;MMP2;MMP12;ADAMTS5;SMOC2;CCDC80;COL5A1;SMOC1;PXDN;COL10A1;MMP19;MATN2						0
	External Encapsulating Structure Organization	5.66495	2.16295e-06	VIT;COL28A1;POSTN;MMP2;MMP12;ADAMTS5;SMOC2;CCDC80;COL5A1;SMOC1;PXDN;COL10A1;MMP19;COL9A3;ADAMTS6;MATN2						0		External Encapsulating Structure Organization	6.29112	5.11538e-07	VIT;COL28A1;POSTN;MMP2;MMP12;ADAMTS5;SMOC2;CCDC80;COL5A1;SMOC1;PXDN;COL10A1;MMP19;MATN2						0
	Antibacterial Humoral Response	4.46081	3.46087e-05	FGB;H2BC12;FGA;SLPI;H2BC21;SFTPD;DEFA5;RNASE6;RNASE3;DEFA1;WFDC2						0		Antimicrobial Humoral Response	5.0139	9.68493e-06	REG3A;CXCL9;REG1B;RARRES2;REG1A;DEFA5;RNASE6;DEFA1;CXCL13;LYZ;CXCL14;WFDC2;CXCL10;SLPI;H2BC21						0
KEGG	Systemic lupus erythematosus	4.14685	7.13106e-05	H2AW;H2AC1;H2AC15;H2AC16;H2AC17;H2AC11;H2BC12;H2AC13;C7;C9;H2BC21;H3C1;H2BU1						0	KEGG	Wnt signaling pathway	4.11773	7.62561e-05	FZD2;FZD5;FZD7;FZD8;DKK2;DKK4;SFRP1;PPP3R1;BAMBI;RSPO2;RSPO3;ROR1;ROR2;RSPO1;RSPO4						0
	Neutrophil extracellular trap formation	3.32878	0.000469053	FGB;H2AW;FGA;NCF1;FGG;H2AC1;H2AC15;H2AC16;H2AC17;H2AC11;H2BC12;H2AC13;H2BC21;H3C1;H2BU1;PLCB1						0		Systemic lupus erythematosus	3.6957	0.000201511	H2AC11;H2AC13;C9;H2BC21;H3C1;H2BU1;H2AC1;H2AC15;H2AC16;H2AC17						0
	Wnt signaling pathway	3.20613	0.000622112	FZD1;FZD2;FZD5;FZD7;FZD8;DKK2;DKK4;SFRP1;PPP3R1;BAMBI;RSPO2;RSPO3;ROR1;ROR2;RSPO1;PLCB1;RSPO4						0		Alcoholism	2.77259	0.00168813	H2AC11;H2AC13;H2BC21;H3C1;H2BU1;H2AC1;H2AC15;H2AC16;H2AC17						0
	Alcoholism	3.17733	0.000664772	H2AC11;H2BC12;H2AW;H2AC13;CREB3L4;H2BC21;H3C1;H2BU1;H2AC1;H2AC15;H2AC16;H2AC17						0		Axon guidance	2.6966	0.00201096	EPHB6;NRP1;EPHA6;UNC5B;UNC5C;PTPN11;EFNA5;EFNA4;NTN1;EFNA1;EFNB1;PPP3R1;EFNA2;SLIT2;EPHB2;EPHA2						0
	Axon guidance	2.73556	0.00183838	EPHB6;NRP1;EPHA7;EPHA6;UNC5B;UNC5C;PTPN11;EFNA5;EFNA4;NTN1;EFNB2;EFNA1;MYL5;EFNB1;PPP3R1;EFNA2;CFL2;SLIT2;EPHB2;EPHB4;EPHA2						0		Necroptosis	1.9382	0.0115292	H2AC11;PYCARD;H2AC13;CAPN2;FAS;H2AC1;H2AC15;BID;H2AC16;H2AC17;TNFRSF1A						0
Reac	EPH-ephrin Mediated Repulsion Of Cells	8.12616	7.479e-09	EPHB6;EPHA7;EPHA6;EPHA10;MMP2;CLTA;EFNA5;RNASE1;EFNA4;EFNB2;EFNA1;EFNB1;EFNA2;EPHB2;EPHB4;EPHA2						0	Reac	EPH-ephrin Mediated Repulsion Of Cells	7.45968	3.46989e-08	EPHB6;EPHA6;EPHA10;MMP2;CLTA;EFNA5;RNASE1;EFNA4;EFNA1;EFNB1;EFNA2;EPHB2;EPHA2						0
	EPH-Ephrin Signaling	5.79476	1.60411e-06	EPHB6;EPHA7;EPHA6;EPHA10;MMP2;CLTA;EFNA5;RNASE1;EFNA4;EFNB2;EFNA1;EFNB1;MYL6;EFNA2;EPHB2;EPHB4;EPHA2						0		EPH-Ephrin Signaling	5.78412	1.64393e-06	EPHB6;EPHA6;EPHA10;MMP2;CLTA;EFNA5;RNASE1;EFNA4;EFNA1;EFNB1;MYL6;EFNA2;EPHB2;EPHA2						0
	Neutrophil Degranulation	4.71081	1.9462e-05	SERPINA3;CSTB;SERPINA1;CANT1;B4GALT1;PRKCSH;GMFG;GSTP1;RETN;PYCARD;CST3;CNN2;GM2A;ANPEP;PSMB1;TIMP2;PPY;SIRPA;QSOX1;CD59;LTA4H;B2M;CD55;TXNDC5;CTSB;HSPA8;GSN;ANXA2;CD93;CD300A;PLAUR;RNASE3;LYZ;TNFRSF1B;RNASE1;DDOST;MMP12;CHIT1;GALNS;SLPI;PTPN6;CD68;HSPA1B;HSPA1A						0		Extracellular Matrix Organization	4.52548	2.9821e-05	COL18A1;HTRA1;LTBP4;FBLN1;FBLN5;LMNB2;ADAMTS5;EFEMP1;TIMP2;CAPN2;COL10A1;TIMP1;CTSB;COL28A1;TGFB1;LUM;MMP2;PCOLCE;MMP12;COL5A1;PXDN;MFAP2;MMP19;COL6A3;DDR2						0
	Regulation Of IGF Transport And Uptake By IGFBPs	4.50612	3.11802e-05	IGFBP1;FGA;SERPINA1;CSF1;PRKCSH;GOLM1;MMP2;IGFBP2;FGG;CHRDL1;FSTL1;LMNB2;FSTL3;CST3;PAPPA;PENK;QSOX1;IGFBP6;TIMP1;CHGB						0		Neutrophil Degranulation	3.41108	0.000388075	SERPINA3;CSTB;GMFG;GSTP1;CST3;PYCARD;GM2A;PSMB1;PPY;TIMP2;SIRPA;QSOX1;CD59;B2M;CD55;CTSB;TXNDC5;GSN;CD300A;PLAUR;LYZ;TNFRSF1B;RNASE1;DDOST;CHIT1;MMP12;SLPI;PTPN6;HSPA1B;HSPA1A						0
	Extracellular Matrix Organization	3.62903	0.000234947	COL18A1;HTRA1;LTBP4;FBLN1;FBLN5;LMNB2;COMP;ADAMTS5;EFEMP1;TIMP2;CAPN2;COL10A1;TIMP1;CTSB;COL28A1;FGB;FGA;TGFB1;LUM;MMP2;FGG;PCOLCE;MMP12;COL5A1;PXDN;MFAP2;MMP19;COL6A3;COL9A3;DDR2						0		Netrin Mediated Repulsion Signals	3.33484	0.000462547	UNC5B;PTPN11;UNC5C;NTN1						0
Wiki	Cell Migration And Invasion Through p75NTR	3.21517	0.000609299	EFNB2;EFNA1;EFNB1;EFNA2;MMP2;CDH11;EFNA5;EFNA4						0	Wiki	Matrix Metalloproteinases	3.35422	0.000442365	MMP12;MMP2;TIMP2;MMP19;TIMP1;TIMP4						0
	Prostaglandin Signaling	2.72095	0.00190131	PYCARD;CXCL10;CXCL9;TGFB1;CSF1;CCL3;VEGFA						0		ncRNAs Involved In Wnt Signaling In Hepatocellular Carcinoma	2.95925	0.00109837	DKK4;SFRP1;FZD2;FZD5;FZD7;FZD8;ROR1;ROR2;DKK2						0
	Cell Interactions Of The Pancreatic Cancer Microenvironment	2.58914	0.00257547	NRP1;CXCL10;TGFB1;CSF1;FAS;VEGFA						0		lncRNA In Canonical Wnt Signaling And Colorectal Cancer	2.71373	0.00193317	DKK4;SFRP1;FZD2;FZD5;FZD7;FZD8;ROR1;ROR2;DKK2						0
	Complement System	2.5117	0.00307823	FGB;FGA;CD93;FGG;ADIPOQ;PLAUR;ADM;C7;C9;SPP1;CD59;VSIG4;CD46;CD55						0		Cell Migration And Invasion Through p75NTR	2.69799	0.00200451	EFNA1;EFNB1;EFNA2;MMP2;EFNA5;EFNA4						0
	TYROBP Causal Network In Microglia	2.4792	0.00331742	PYCARD;APBB1IP;CD84;RNASE6;IL18;SPP1;CAPG;TNFRSF1B						0		Photodynamic Therapy Induced HIF 1 Survival Signaling	2.60837	0.00246395	IGFBP1;ANGPT2;IGFBP2;BID;MCL1;VEGFA						0
Msig DB	Epithelial Mesenchymal Transition	13.3162	4.8281e-14	LRRC15;TAGLN;NNMT;TNC;HTRA1;CAPG;FBLN1;TNFRSF11B;ENO2;THBS2;FSTL1;FBLN5;PTHLH;FSTL3;COMP;ANPEP;SPP1;QSOX1;CD59;TIMP1;SLIT2;CTHRC1;POSTN;TGFB1;IL15;LUM;MMP2;IGFBP2;PLAUR;FZD8;PCOLCE;INHBA;VEGFA;SFRP1;COL5A1;CDH11;MGP;GAS1;FAS;COL6A3;VIM;CRLF1;MATN2						0	Msig DB	Epithelial Mesenchymal Transition	12.3547	4.41887e-13	TAGLN;NNMT;TNC;HTRA1;CAPG;FBLN1;TNFRSF11B;THBS2;FSTL1;FBLN5;FSTL3;SPP1;QSOX1;CD59;TIMP1;SLIT2;CTHRC1;POSTN;TGFB1;LUM;MMP2;IGFBP2;PLAUR;FZD8;PCOLCE;VEGFA;SFRP1;COL5A1;MGP;GAS1;FAS;COL6A3;VIM;MATN2						0
	Angiogenesis	4.37282	4.23823e-05	NRP1;POSTN;LUM;SPP1;STC1;TIMP1;FSTL1;TNFRSF21;VEGFA;FGFR1						0		Angiogenesis	3.19683	0.000635584	NRP1;POSTN;LUM;SPP1;TIMP1;FSTL1;VEGFA						0
	Inflammatory Response	2.70175	0.00198726	IL15RA;MSR1;CXCL9;FZD5;CSF1;TNFSF15;IL15;TNFRSF9;IL18;PLAUR;ADM;INHBA;TNFRSF1B;CXCL10;CD48;TIMP1;SCARF1;CD55;SLAMF1						0		Inflammatory Response	2.8659	0.00136176	IL15RA;MSR1;CXCL9;FZD5;TNFSF15;IL18;PLAUR;ADM;TNFRSF1B;CXCL10;CD48;TIMP1;SCARF1;CD55;SLAMF1						0
	IL-6/JAK/STAT3 Signaling	2.23397	0.0058349	IL15RA;CXCL9;TGFB1;CSF1;REG1A;PLA2G2A;PTPN11;CXCL13;TNFRSF1B;TNFRSF1A;CXCL10;FAS;TNFRSF21						0		IL-6/JAK/STAT3 Signaling	2.68324	0.00207377	IL15RA;CXCL10;CXCL9;TGFB1;REG1A;PLA2G2A;FAS;PTPN11;CXCL13;TNFRSF1B;TNFRSF1A						0
	Notch Signaling	1.86582	0.01362	FZD1;NOTCH3;FZD5;FZD7;DLL1						0		Apoptosis	2.09097	0.00811016	CD2;PPP3R1;GSN;LUM;MMP2;PEA15;TIMP2;IL18;FAS;TIMP1;BID;MCL1						0

## Sheet: ST7
	DNAm CRP: Intercept	DNAm CRP: Slope	DNAm GDF15: Intercept	DNAm GDF15: Slope	Plasma CRP: Intercept	Plasma CRP: Slope	Plasma GDF15: Intercept	Plasma GDF15: Slope
Frontal Lobe	-1.349	-0.097	-3.309*	-0.191*	0.461	-0.055	-4.327*	-0.223*
Parietal Lobe	-0.847	-0.061*	-1.894*	-0.114*	-0.375	-0.029	-1.79*	-0.118*
Temporal Lobe	-1.259*	-0.062†	-2.369*	-0.128*	-0.412	-0.002	-1.702*	-0.134*
Occipital Lobe	-0.578	-0.039	-1.640*	-0.049	-0.319	-0.009	-1.346*	-0.083*
Frontal White Matter	-1.398†	-0.073*	-2.808*	-0.134*	0.337	-0.028	-2.44*	-0.161*
Temporal White Matter	-1.05*	-0.038*	-1.925*	-0.074*	-0.168	-0.008	-1.045*	-0.083*
Parietal White Matter	-0.871*	-0.041*	-1.163*	-0.059*	-0.187	-0.021†	-1.048*	-0.075*
Occipital White Matter	-0.613*	-0.021*	-1.230*	-0.025*	-0.172	-0.007	-0.564*	-0.034*
Hippocampus	-0.093*	-0.002	-0.183*	-0.005*	0.038	0.001	-0.079*	-0.01*
MTG	0.152	-0.013	0.247	-0.024*	-0.017	0	-0.113	-0.015*
Angular Gyrus	0.012	-0.008	-0.498*	-0.013†	-0.019	0.001	-0.22*	-0.011*
Amygdala	-0.01	-0.001	0.029	-0.004*	0.0086	0.0003	-0.024*	-0.0022*
MCG	-0.011	0.001	-0.02	-0.003	0.005	0	-0.073	-0.003
Note. Models included intracranial volume at age 70 and scanner type as covariates.
†p < 0.05
*p <0.05 after FDR correction

## Sheet: ST8
Predictor	Outcome
		Males: Intercept	Females: Intercept	Males: Slope	Females: Slope
Predictor: DNAm CRP	Total Brain	-6.165	-2.22	-0.406	-0.048
	Grey Matter	-1.704	-0.12	-0.033	-0.118
	White Mattera	-5.667*	-4.034*	-0.375*	-0.07
	SPARE-AD	0.158	0.015	-0.001*	0.008
	SPARE-BA	0.565	-0.316	0.015	-0.012
	Ventricle CSFa	3.294	2.297	0.253*	0.184*
	General Cognition	-0.013	-0.028	-0.011*	-0.009*
	Memory	-0.005	-0.049	-0.012	-0.005
	Executive Function	-0.009	-0.022	-0.01	-0.011
	Visuospatial Processing	-0.002	-0.021	-0.011	-0.012*
Predictor: DNAm GDF15	Total Braina	-13.711*	-3.392	-0.637*	-0.198
	Grey Matter	-10.119*	-2.833	-0.178	-0.194
	White Mattera	-11.563*	-5.694*	-0.556*	-0.184*
	SPARE-ADa	0.495*	-0.047	0.015*	0.017*
	SPARE-BA	2.899*	0.349	0.039	-0.003
	Ventricle CSF	4.778	5.124*	0.360*	0.325*
	General Cognition	0.147*	0.221*	-0.034*	-0.030*
	Memory	0.150*	0.162*	-0.033*	-0.023*
	Executive Function	0.147*	0.281*	-0.031*	-0.035*
	Visuospatial Processing	0.164*	0.237*	-0.033*	-0.033*
*p < 0.05
aModel where sex-stratification significantly improved model fit as determined by chi-square difference test.

## Sheet: ST.9
Restricted Sample to Epigenetic Sample Only		CRP: Intercept Coefficient [SE]	CRP: Slope Coefficient	GDF15: Intercept Coefficient	GDF15: Slope Coefficient
			[SE]	[SE]	[SE]
Primary Imaging Outcomes:	Total Brain	1.075	0.06	-11.817*	-0.417*
Plasma (Sub-Sample)		[2.203]	[0.129]	[2.334]	[0.109]
	Grey Matter	-0.188	-0.022	-6.199*	-0.259*
		[1.260]	[0.098]	[1.675]	[0.091]
	White Matter	-0.837	0.008	-7.370*	-0.259*
		[1.335]	[0.068]	[1.675]	[0.091]
	SPARE-AD	0.035	<0.005	0.098	0.014*
		[0.767]	[-0.106]	[0.063]	[0.003]
	SPARE-BA	0.003	0.008	1.422*	0.037
		[0.376]	[0.025]	[0.454]	[0.022]
	Ventricle CSF	2.453†	0.113	4.398*	0.279*
		[1.213]	[0.062]	[1.279]	[0.062]
Cognitive Outcomes: Plasma	General Cognition	-0.041	0.002	0.211*	-0.020*
(Sub-Sample)		[0.051]	[0.005]	[0.005]	[0.007]
	Memory/Semantic Retrieval	-0.021	<0.005	0.182*	-0.020*
		[0.045]	[0.004]	[0.048]	[0.005]
	Executive Function	-0.036	0.001	0.220*	-0.021*
		[0.051]	[0.005]	[0.054]	[0.007]
	Visuospatial Processing	-0.04	0.002	0.203*	-0.020*
		[0.051]	[0.005]	[0.053]	[0.007]
Analyses with cell proportion estimates as covariates		CRP: Intercept Coefficient [SE]	CRP: Slope Coefficient	GDF15: Intercept Coefficient	GDF15: Slope Coefficient
			[SE]	[SE]	[SE]
Primary Imaging Outcomes:	Total Brain	-3.05	-0.142	-10.997*	-0.333*
DNAm with cell proportion covariate		[2.428]	[0.133]	[3.572]	[0.119]
	Grey Matter	-0.62	-0.059	-6.234*	-0.210*
		[1.542]	[0.104]	[2.509]	[0.092]
	White Matter	-2.982†	-0.180*	-7.622*	-0.287*
		[1.419]	[0.07]	[2.100]	[0.076]
	SPARE-AD	0.057	0.004	-0.077	0.023*
		[0.06]	[0.004]	[0.083]	[0.004]
	SPARE-BA	-0.178	-0.031	1.228	0.01
		[0.433]	[0.026]	[0.696]	[0.026]
	Ventricle CSF	3.179†	0.166*	4.778*	0.362*
		[1.320]	[0.067]	[1.525]	[0.084]
Predictor: DNAm with cell proportion covariate	General Cognition	-0.072	-0.01*	0.208*	-0.040*
		[0.042]	[0.005]	[0.048]	[0.005]
	Memory/Semantic Retrieval	-0.069	-0.005*	0.155*	-0.033*
		[0.039]	[0.007]	[0.04]	[0.004]
	Executive Function	-0.069	-0.009	0.247*	-0.041*
		[0.044]	[0.005]	[0.047]	[0.006]
	Visuospatial Processing	-0.06	-0.010*	0.222*	-0.040*
		[0.042]	[0.005]	[0.046]	[0.005]

[truncated: 5 more sheets: ST.10, ST.11, ST.12, SF.1, SF.2]
